# Supplementary material for: Urine Se concentration poorly predicts plasma Se concentration at sub-district scales in Zimbabwe, limiting its value as a biomarker of population Se status
Source: Front Nutr. 2024 Feb 7;11:1288748. doi: 10.3389/fnut.2024.1288748 (PMC10879291; doi:10.3389/fnut.2024.1288748)
Supplement: Supplementary file 1 [file Data_Sheet_1.zip]

Archive with 5 entries (5 files):
- data -R-SCRIPTS/.Rhistory
- data -R-SCRIPTS/CEPHaStat_3.2 (2).R
- data -R-SCRIPTS/supplementary material urine-manuscript.xlsx
- data -R-SCRIPTS/R-Script GMM
- data -R-SCRIPTS/R-Script LMM
