# Supplementary material for: Urine Se concentration poorly predicts plasma Se concentration at sub-district scales in Zimbabwe, limiting its value as a biomarker of population Se status
Source: Front Nutr. 2024 Feb 7;11:1288748. doi: 10.3389/fnut.2024.1288748 (PMC10879291; doi:10.3389/fnut.2024.1288748)
Supplement: Supplementary file 1 [file Data_Sheet_1.zip › data -R-SCRIPTS/supplementary material urine-manuscript.xlsx]

## Sheet: mutonhodza et al urine data
district	index	geocode	ward #	cluster #	enumaration area	household id	MOTHER ID	child-id	hse latitude	hsehold longitude	Clinic_latitude	clinic_longitude	child age/months	woman age/years	mother plasma Se ug/L -TRUE	child plasma Se ug/L-TRUE	wra urine Se conc μg/L	WRA urinary Se excretion μg/day	WRA estimated total daily Se intake μg/day	child urine Se corrected μg/L	child urinary Se excretion μg/day	child estimated total daily Se intake μg/day
Murewa	1				0	613	1007	2007					56.64	46	68.1213	71.516				13.4539	13.4539	26.9077
Murewa	2				5	606	1018	2018					50.69	28	77.4726	49.4971	25.7007	51.4013	102.803	9.80922	9.80922	19.6184
Murewa	3	306510020	5	63	20	699	1008	2008					23.69	49	73.1258	57.8428	1.53815	3.07629	6.15259	8.80053	8.80053	17.6011
Murewa	4	306510020	5	63	20	637	1003	2003	-17.5386	31.8214			28.71	26		38.8641	14.7574	29.5148	59.0296	13.7454	13.7454	27.4908
Murewa	5	306510020	5	63	20	636	1012		-17.5408	31.8173			28.71	49	84.9156		9.35137	18.7027	37.4055
Murewa	6	306510020	5	63	20	633	1010		-17.5385	31.8177			20.67	43	79.4412		10.6049	21.2098	42.4197
Murewa	7	306510020	5	63	20	634	1013		-17.5321	31.8223			48.69	28	61.0039		11.9247	23.8493	47.6987
Murewa	8	306510020	5	63	20	626	1004	2004	-17.5274	31.8106			34.69	33	69.8777	64.2866				14.3603	14.3603	28.7207
Murewa	9	306510020	5	63	20	630	1017	2017	-17.528	31.8023			24.71	24	68.608	45.4585	13.9314	27.8628	55.7256	9.64823	9.64823	19.2965
Murewa	10	306510020	5	63	20	697	1015	2015	-17.5272	31.7979			37.68	17	101.836	74.1515	18.7089	37.4178	74.8356	5.73271	5.73271	11.4654
Murewa	11	306510020	5	63	20	690	8888	2006	-17.5326	31.7981			26.71	39		47.4379				16.0596	16.0596	32.1193
Murewa	12	306510020	5	63	20	683	1005	2005	-17.5325	31.774			23.69	40	61.5428	40.4253	10.1142	20.2284	40.4568	18.094	18.094	36.1881
Murewa	13	306510020	5	63	20	682	1014	2014					52.7	40	115.285	79.91	35.623	71.246	142.492	2.85522	2.85522	5.71045
Murewa	14	306510020	5	63	20	901	1009	2009					54.7	40	47.8875	42.2965	33.6172	67.2345	134.469	7.55046	7.55046	15.1009
Murewa	15	3061310021	13	67	21	678	8888	2002	-17.7291	31.5891			29.73	34						2.27669	2.27669	4.55338
Murewa	16	3061310021	13	67	21	673	1011	2011	-17.7289	31.5906			15.7	36	79.5997	59.1667	13.6547	27.3094	54.6187			0
Murewa	17	3061310021	13	67	21	914	1019	2019	-17.7327	31.5941			37.68	39	49.3745	31.2652	15.2175	30.4351	60.8702	35.1937	35.1937	70.3875
Murewa	18	3061310021	13	67	21	662	8888	2020	-17.7364	31.5948			6.7	39		43.3317				12.1342	12.1342	24.2684
Murewa	19	3061310021	13	67	21	665	1032	2032	-17.737	31.5952			39.72	41	81.7065		19.7745	39.549	79.098
Murewa	20	3061310021	13	67	21	669	1021		-17.7417	31.5928			36.7	49	46.9071		12.2777	24.5554	49.1108
Murewa	21	3061310021	13	67	21	697	1037	2037	-17.745	31.5973			31.74	23	79.6592	62.3113	21.9982	43.9964	87.9927	18.1515	18.1515	36.3029
Murewa	22	3061310021	13	67	21	671	1039	8888	-17.7438	31.5899			25.69	21	64.8514		12.0434	24.0868	48.1736
Murewa	23	3061310021	13	67	21	915	8888	2027					14.69	34		37.0991				21.7085	21.7085	43.4169
Murewa	24	3061310021	13	67	21	663	1024	2024	-17.7499	31.5942			7.72	34	61.8461	39.6217	12.2777	24.5554	49.1108	6.59921	6.59921	13.1984
Murewa	25	3061310021	13	67	21	672	1036	2036	-17.7482	31.5901			41.69	8888	69.5981	65.2253	15.3938	30.7877	61.5754	11.6553	11.6553	23.3106
Murewa	26	3061310021	13	67	21	679	1029	8888					32.62	30	66.1203		18.4713	36.9425	73.8851
Murewa	27	3061710040	17	71	40	833	1030	8888	-17.7451	31.9121			46.65	8888	43.4126		4.12087	8.24174	16.4835
Murewa	28	3061710040	17	71	40	832	1049	2049	-17.7336	31.9153			53.68	30	51.4735	50.7847	11.0916	22.1833	44.3666	1.40113	1.40113	2.80226
Murewa	29	3061710040	17	71	40	841	1045	2045	-17.7326	31.9231			39.69	46	34.5717	17.3386	9.16988	18.3398	36.6795	4.28777	4.28777	8.57554
Murewa	30	3061710040	17	71	40	843	1046	2046	-17.7226	31.9308			37.65	28	60.3679	36.3555	10.271	20.542	41.0839	5.17385	5.17385	10.3477
Murewa	31	3061710040	17	71	40	846	1035	2035	-17.7364	31.8989			40.67	8888	65.2155	41.3828	12.6319	25.2638	50.5276	1.34963	1.34963	2.69925
Murewa	32	3061710040	17	71	40	849	1051	2051	-17.701	31.9351			16.66	18	77.593	47.2556	12.1438	24.2876	48.5753
Murewa	33	3061710040	17	71	40	837	1040	2040	-17.7017	31.9355			10.64	40	26.7607	15.4141	6.21624	12.4325	24.865	12.146	12.146	24.292
Murewa	34	3061710040	17	71	40	828	1042	2042	-17.6945	31.9349			17.68	29	29.0412	31.3543	2.96293	5.92586	11.8517	17.0664	17.0664	34.1327
Murewa	35	3061710040	17	71	40	826	1047	8888	-17.6992	31.9319			46.65	33	27.03		4.57955	9.15909	18.3182
Murewa	36	3061710040	17	71	40	822	1038	2038	-17.6972	31.9335			49.64	28	50.8326	32.0543	7.76399	15.528	31.056
Murewa	37	3062510040	25	82	40	824	1023	8888	-17.8213	31.7226			24.67	33	70.4955		12.2777	24.5554	49.1108
Murewa	38	3062510040	25	82	40	844	1031	2031	-17.8194	31.7282			50.66	23	53.7185	49.7579	16.3744	32.7489	65.4978	6.02243	6.02243	12.0449
Murewa	39	3062510040	25	82	40	848	1028	8888	-17.8182	31.7283			43.7	23	37.4233
Murewa	40	3062510040	25	82	40	842	1026	2026	-17.8056	31.724			58.64	8888	43.6173	31.8732	12.2777	24.5554	49.1108
Murewa	41	3062510040	25	82	40	850	1050	2050	-17.8125	31.7219			48.66	8888	50.3584	47.2537	16.1406	32.2812	64.5624
Murewa	42	3062510040	25	82	40	821	1016	2016	-17.8428	31.7162			38.67	40	89.0252	61.9401	18.7666	37.5333	75.0666	10.7088	10.7088	21.4177
Murewa	43	3062510040	25	82	40	825	1043	2043	-17.8378	31.7214			47.64	35	70.2445	40.8438	4.5751	9.1502	18.3004	3.83366	3.83366	7.66732
Murewa	44	3062510040	25	82	40	829	1041	2041	-17.8162	31.7333			33.64	35	24.9257	13.6699				6.49735	6.49735	12.9947
Murewa	45	3062510040	25	82	40	782	1048	8888	-17.8182	31.7364			59.63	39	34.5036		3.91593	7.83186	15.6637
Murewa	46	3062510040	25	82	40	784	1034	2034	-17.8182	31.7365			65.68	31	39.3949	23.3336	4.04297	8.08595	16.1719	3.22539	3.22539	6.45078
Murewa	47	3062510040	25	83	40	785	1052	2052	-17.8196	31.78			14.65	30	62.9411	61.1548	18.0206	36.0412	72.0823
Murewa	48	3062510040	25	83	40	894	8888	2066	-17.8178	31.7724			18.66	38		32.1637				4.43389	4.43389	8.86778
Murewa	49	3062510040	25	83	40	788	1064	2064	-17.8202	31.7766			57.63	30	30.3585	20.9734	6.34268	12.6854	25.3707	4.41494	4.41494	8.82988
Murewa	50	3062510040	25	83	40	789	1069	2069	-17.8164	31.7866			19.68	22	48.6111	43.018	4.58868	9.17737	18.3547	19.3014	19.3014	38.6029
Murewa	51	3062510040	25	83	40	98	1070	2070	-17.8239	31.7681			26.68	40	45.7796	21.8446	4.30058	8.60115	17.2023	11.6497	11.6497	23.2995
Murewa	52	3062510040	25	83	40	783	8888	8888	-17.8232	31.7677			33.64	32
Murewa	53	3062510040	25	83	40	787	1065	2065	-17.8329	31.8033			27.7	36	57.9156	21.0553	6.77348	13.547	27.0939
Murewa	54	3062510040	25	83	40	799	1072	2072	-17.7975	31.7625			11.63	38	31.3806	30.1481	5.26927	10.5385	21.0771	7.1185	7.1185	14.237
Murewa	55	3062510040	25	83	40	805	1063	2063	-17.821	31.7712			11.63	24	40.7988	21.5606	5.48191	10.9638	21.9277	14.3789	14.3789	28.7578
Murewa	56	3062510040	25	83	40	806	1068	2068	-17.8369	31.7554			30.69	21		27.2346	8.39414	16.7883	33.5766
Murewa	57	3062510040	25	84	40	722	1071	2071	-17.8734	31.7455			17.68	26	48.8435	22.6689	5.91458	11.8292	23.6583	15.7994	15.7994	31.5988
Murewa	58	3062510040	25	84	40	712	1058	2058	-17.8729	31.7452			23.66	8888	50.5165	30.0088	44.9099	89.8198	179.64	8.40422	8.40422	16.8084
Murewa	59	3062510040	25	84	40	741	1057	2057	-17.8706	31.7454			24.67	8888	50.7346	38.4553	16.4589	32.9179	65.8357	26.3524	26.3524	52.7048
Murewa	60	3062510040	25	84	40	747	1061	8888	-17.8686	31.7471			23.66	26	55.9151		9.08707	18.1741	36.3483
Murewa	61	3062510040	25	84	40	749	8888	2054	-17.8722	31.7464			40.67	26		58.047				11.9795	11.9795	23.9589
Murewa	62	3062510040	25	84	40	704	8888	2055	-17.8687	31.7532			-0.36	38		70.9213				3.01269	3.01269	6.02537
Murewa	63	3062510040	25	84	40	707	1060	2060	-17.8653	31.7527			45.63	37	31.3696	22.34	15.4582	30.9164	61.8328	7.29841	7.29841	14.5968
Murewa	64	3062510040	25	84	40	907	1053	2053	-17.8815	31.7596			56.61	34	65.0506	42.13	8.9363	17.8726	35.7452
Murewa	65	3062510040	25	84	40	645	1059	2059	-17.883	31.7663			27.7	30	56.5941	33.7618	14.0892	28.1783	56.3566	14.1819	14.1819	28.3637
Murewa	66	3062510040	25	84	40	647	1056	8888	-17.8821	31.7686			26.68	49	62.4199		19.5411	39.0822	78.1644
Murewa	67	3062510040	25	84	40	906	1062	2062					47.64	23	57.6183	44.2165	26.9	53.7999	107.6	5.72955	5.72955	11.4591
Murewa	68	3061610041	16	70	41	696	1077	2077	-17.6663	31.7708			21.62	43	72.9977	44.04	13.9461	27.8922	55.7845	17.4651	17.4651	34.9302
Murewa	69	3061610041	16	70	41	697	1100	2100	-17.6668	31.7687			36.63	28	57.6926	43.1851	42.7122	85.4245	170.849	8.35203	8.35203	16.7041
Murewa	70	3061610041	16	70	41	695	1102	2102	-17.6698	31.7813			19.65	23	35.0143	28.585				4.81205	4.81205	9.62411
Murewa	71	3061610041	16	70	41	657	8888	2120	-17.6712	31.7796			53.65	8888		57.9909				3.66157	3.66157	7.32315
Murewa	72	3061610041	16	70	41	654	1082	2082	-17.6715	31.775			27.66	33	40.2169	24.1584	14.4869	28.9738	57.9476	4.90215	4.90215	9.80429
Murewa	73	3061610041	16	70	41	651	1073	2073	-17.6717	31.7715			39.66	21			4.07749	8.15497	16.3099	21.9264	21.9264	43.8528
Murewa	74	3061610041	16	70	41	659	1089	2089	-17.6708	31.769			53.65	30	76.9365	58.9999	17.3876	34.7753	69.5505	3.54618	3.54618	7.09236
Murewa	75	3061610041	16	70	41	660	8888	2091	-17.6765	31.7674			49.61	28		60.2654				5.70358	5.70358	11.4072
Murewa	76	3061610041	16	70	41	693	1119	8888	-17.6735	31.7684			44.58	38	58.5719		8.15857	16.3171	32.6343	4.38663	4.38663	8.77326
Murewa	77	3061610041	16	70	41	658	8888	8888	-17.6788	31.7814			54.64	33
Murewa	78	306410050	4	62	50	628	1076	2076	-17.5248	31.7607			69.62	23	47.7474	28.981	8.81685	17.6337	35.2674	9.10563	9.10563	18.2113
Murewa	79	306410050	4	62	50	639	1085	2085	-17.5242	31.7602			52.63	25	78.4954	46.1883	13.133	26.2659	52.5318	7.39964	7.39964	14.7993
Murewa	80	306410050	4	62	50	631	1094	2094	-17.5195	31.7603			60.62	8888	47.703	33.8315	5.48609	10.9722	21.9444	4.25701	4.25701	8.51402
Murewa	81	306410050	4	62	50	638	1081	2081	-17.516	31.7576			24.64	33	49.0033	22.9587	5.09892	10.1978	20.3957	3.12318	3.12318	6.24635
Murewa	82	306410050	4	62	50	627	1115	2115	-17.5203	31.7544			53.65	21	51.7851	31.339	5.62574	11.2515	22.503	20.8448	20.8448	41.6897
Murewa	83	306410050	4	62	50	622	1113	2113	-17.5236	31.7497			38.64	30	36.3519	25.2031	9.75994	19.5199	39.0398	10.3187	10.3187	20.6375
Murewa	84	306410050	4	62	50	681	1114	2114	-17.5221	31.7463			59.6	23	46.5617	31.8452	3.57556	7.15112	14.3022	6.35946	6.35946	12.7189
Murewa	85	306410050	4	62	50	684	1098	2098	-17.521	31.7429			17.64	8888	56.2059	32.5682	3.19189	6.38378	12.7676	15.944	15.944	31.8879
Murewa	86	306410050	4	62	50	685	1074	2074	-17.5192	31.7422			53.65	37	37.4986	40.5573	12.3986	24.7973	49.5945	7.51526	7.51526	15.0305
Murewa	87	306410050	4	62	50	602	1101	2101	-17.521	31.7391			29.67	8888	63.485	34.1911	8.09629	16.1926	32.3851	26.779	26.779	53.5579
Murewa	88	306510050	5	64	50	603	1111	2111	-17.5734	31.8049			31.67	26	24.6182	76.3196	11.3159	22.6318	45.2637	22.3737	22.3737	44.7473
Murewa	89	306510050	5	64	50	607	1087	2087	-17.573	31.8026			47.61	8888	63.7215	42.3754	10.8375	21.675	43.3499	7.96659	7.96659	15.9332
Murewa	90	306510050	5	64	50	608	1117	2117	-17.5732	31.8041			34.63	34	46.1628	28.6147	9.22325	18.4465	36.893	4.1113	4.1113	8.22259
Murewa	91	306510050	5	64	50	609	1122	2122	-17.5762	31.7984			44.58	8888	82.6526	17.7349	19.6542	39.3084	78.6167	7.41295	7.41295	14.8259
Murewa	92	306510050	5	64	50	610	1116	2116	-17.5788	31.7927			33.61	24	61.8444	47.3907	1.73516	3.47033	6.94066	7.18176	7.18176	14.3635
Murewa	93	306510050	5	64	50	616	1110	2110	-17.5703	31.8014			23.62	37	61.044	38.4616	3.39795	6.79591	13.5918	7.35191	7.35191	14.7038
Murewa	94	306510050	5	64	50	619	1080	2080	-17.5697	31.7952			19.65	37		55.5111	4.13949	8.27898	16.558	7.04295	7.04295	14.0859
Murewa	95	306510050	5	64	50	831	1078	2078	-17.56	31.7923			56.57	35	52.7245	19.3974	5.26821	10.5364	21.0729	7.6005	7.6005	15.201
Murewa	96	3062340055	23	78	55	808	1095	2095	-18.1442	31.8812			53.62	40	36.4037	25.576	4.01754	8.03508	16.0702	26.7056	26.7056	53.4113
Murewa	97	3062340055	23	78	55	809	1079	8888	-18.139	31.8809			42.61	25	74.0348		8.99495	17.9899	35.9798	3.35209	3.35209	6.70417
Murewa	98	3062340055	23	78	55	790	1103	2103	-18.1367	31.8722			50.6	38	76.0658	21.7915	13.4759	26.9519	53.9037	4.373	4.373	8.746
Murewa	99	3062340055	23	78	55	795			-18.1331	31.8748			45.57	33
Murewa	100	3062340055	23	78	55	834	1123	2123	-18.1234	31.8948			43.63	37	94.1609	44.1051	22.5229	45.0459	90.0918	10.4712	10.4712	20.9423
Murewa	101	3062340055	23	78	55	836	8888	2106	-18.1172	31.9026			28.62	30		39.1943				4.2589	4.2589	8.51781
Murewa	102	3062340055	23	78	55	847	1099	2099	-18.1139	31.8694			59.56	8888	42.6388	29.1697	8.80743	17.6149	35.2297	3.47011	3.47011	6.94022
Murewa	103	3062340055	23	78	55	840	1097	2097	-18.1241	31.8835			25.59	44	46.0496	43.9605	7.25929	14.5186	29.0372	9.96523	9.96523	19.9305
Murewa	104	3062340055	23	78	55	845	1088	2088	-18.1214	31.9118			24.61	39	60.9859		9.00726	18.0145	36.029	17.7858	17.7858	35.5716
Murewa	105	3062340055	23	78	55	839	1084	2084	-18.1066	31.9149			41.63	38	54.8613		8.65798	17.316	34.6319	6.84119	6.84119	13.6824
Murewa	106	3062340055	23	79	55	835	1107	8888	-18.1273	31.7711			34.6	28	90.4101		10.7201	21.4401	42.8803	4.2589	4.2589	8.51781
Murewa	107	3062340055	23	79	55	827	1108	8888	-18.1229	31.7725			13.57	48	52.5505		7.58058	15.1612	30.3223	5.44811	5.44811	10.8962
Murewa	108	3062340055	23	79	55	823	8888	2086	-18.121	31.7749			50.6	34		42.4515				6.15943	6.15943	12.3189
Murewa	109	3062340055	23	79	55	830	1093	2093	-18.1062	31.7772			51.61	32	42.4007	48.0954	16.1083	32.2167	64.4333	2.84829	2.84829	5.69658
Murewa	110	3062340055	23	79	55	796	1096	8888	-18.095	31.7703			56.54	32	49.9059		2.27928	4.55856	9.11713
Murewa	111	3062340055	23	79	55	792	1105	2105	-18.0937	31.7724			15.61	34	83.8266	43.7548	17.2451	34.4901	68.9802	2.81746	2.81746	5.63492
Murewa	112	3062340055	23	79	55	793	1083	2083	-18.1496	31.8172			16.59	41	77.0809	51.6117	18.721	37.4421	74.8842	8.51175	8.51175	17.0235
Murewa	113	3062340055	23	79	55	901	1090	2090	-18.1361	31.8097			24.61	23	61.9449	32.644	7.53103	15.0621	30.1241	19.8215	19.8215	39.6431
Murewa	114	3062340055	23	79	55	791	1075	2075	-18.1309	31.8123			13.57	36	41.797	18.4798	5.21591	10.4318	20.8636	1.13241	1.13241	2.26481
Murewa	115	3062340055	23	79	55	794	1109	2109	-18.1277	31.7987			37.59	25	60.0249	46.2268	11.4525	22.905	45.8099
Murewa	116	3062340055	23	80	55	802	1118	8888	-18.179	31.7237			45.54	29	64.7488		6.073	12.146	24.292	25.8216	25.8216	51.6431
Murewa	117	3062340055	23	80	55	803	1121	8888	-18.1783	31.7265			9.53	46	78.0646		19.1591	38.3181	76.6362	3.66157	3.66157	7.32315
Murewa	118	3062340055	23	80	55	801	1025	2025	-18.1873	31.7301			18.56	29	82.747	39.4152	12.2777	24.5554	49.1108	14.1069	14.1069	28.2138
Murewa	119	3062340055	23	80	55	810	1153	2153	-18.1853	31.7371			33.54	42	37.322	34.5517	2.41199	4.82398	9.64797	5.16079	5.16079	10.3216
Murewa	120	3062340055	23	80	55	807	1125	2125	-18.1868	31.7319			56.51	21	42.2515	42.7113	6.15177	12.3035	24.6071	28.6678	28.6678	57.3356
Murewa	121	3062340055	23	80	55	797	1151	2151	-18.1863	31.7324			14.55	41	48.9638	30.4501	8.59322	17.1864	34.3729	7.22471	7.22471	14.4494
Murewa	122	3062340055	23	80	55	800	1152	2152	-18.1858	31.7349			4.57	43	45.7654	23.7948	6.79508	13.5902	27.1803	6.5042	6.5042	13.0084
Murewa	123	3062340055	23	80	55	770	1129	2129	-18.186	31.733			28.58	42	45.2383	38.0924	6.47376	12.9475	25.895
Murewa	124	306810060	8	65	60	713	1141	2141	-17.6413	31.884			18.56	41	73.4917	36.2647	11.7778	23.5557	47.1114	3.61441	3.61441	7.22881
Murewa	125	306810060	8	65	60	720	1146	2146	-17.6348	31.8927			44.52	40	27.7251	18.9716	3.90565	7.8113	15.6226	19.3147	19.3147	38.6293
Murewa	126	306810060	8	65	60	728	1128	2128	-17.642	31.8947			38.57	39	51.4012	27.9821	3.65476	7.30951	14.619	2.64737	2.64737	5.29474
Murewa	127	306810060	8	65	60	743	1137	2137	-17.6395	31.8814			9.53	40	73.6383	43.29	13.533	27.0661	54.1322	4.49604	4.49604	8.99209
Murewa	128	306810060	8	65	60	742	1148	2148	-17.6412	31.8778			8.51	18	45.716		8.58502	17.17	34.3401	9.25695	9.25695	18.5139
Murewa	129	306810060	8	65	60	746	1126	2126	-17.6433	31.8846			8.51	33	29.114	54.3644	9.45113	18.9023	37.8045	3.94992	3.94992	7.89984
Murewa	130	306810060	8	65	60	744	1147	2147	-17.6422	31.8852			4.57	28	42.5121	27.9388	2.11432	4.22864	8.45728	5.16363	5.16363	10.3273
Murewa	131	306810060	8	65	60	748	1142	2142	-17.6473	31.8793			10.55	31	50.9149	31.1236	8.06874	16.1375	32.275	5.58536	5.58536	11.1707
Murewa	132	306810060	8	65	60	642	1131	2131	-17.6445	31.8746			17.58	25	34.9551	25.2361	11.0225	22.045	44.09	9.44876	9.44876	18.8975
Murewa	133	306810060	8	65	60	646	1133	8888	-17.6484	31.8738			24.57	27	58.3597		12.6181	25.2362	50.4723
Murewa	134	3061810060	18	73	60	703	1127	2127	-17.7129	31.9888			49.54	37	60.0784	39.297	1.62467	3.24934	6.49868	12.0347	12.0347	24.0693
Murewa	135	3061810060	18	73	60	902	1150	2150	-17.7138	31.9867			17.58	36	63.9969	46.2408	3.86798	7.73597	15.4719	2.73355	2.73355	5.4671
Murewa	136	3061810060	18	73	60	701	1144	8888	-17.7143	31.9868			24.51	36	53.4503		9.47047	18.9409	37.8819	1.17496	1.17496	2.34992
Murewa	137	3061810060	18	73	60	705	8888	2135	-17.7156	31.9861			33.48	8888		34.0415				7.13646	7.13646	14.2729
Murewa	138	3061810060	18	73	60	736	1136	8888	-17.7165	31.9826			32.46	26	71.9781		11.938	23.876	47.7521
Murewa	139	3061810060	18	73	60	643	1104	2104	-17.7149	31.9883			60.48	25	12.888	14.9	3.59863	7.19725	14.3945	6.44441	6.44441	12.8888
Murewa	140	3061810060	18	73	60	702	1143	8888	-17.7199	31.9788			16.49	36	51.0985		7.32783	14.6557	29.3113	5.05489	5.05489	10.1098
Murewa	141	3061810060	18	73	60	709	1149	2149	-17.7199	31.9784			19.52	22	50.2718	31.0385	7.17256	14.3451	28.6902	2.43235	2.43235	4.8647
Murewa	142	3061810060	18	73	60	734	1138	2138	-17.7247	31.9761			35.48	45	60.3071	32.4506	8.66877	17.3375	34.6751	9.58936	9.58936	19.1787
Murewa	143	3061810060	18	73	60	740	1130	8888	-17.7275	31.9939			33.48	22	48.6956		6.52923	13.0585	26.1169
Murewa	144	306210070	2	61	70	612	8888	2139	-17.5288	31.6651			50.5	8888						9.63282	9.63282	19.2656
Murewa	145	306210070	2	61	70	611	1145	8888	-17.5309	31.664			28.52	32	40.5928		5.26585	10.5317	21.0634
Murewa	146	306210070	2	61	70	617	1140	8888	-17.5311	31.6651			53.52	26	91.3557		11.3558	22.7116	45.4231
Murewa	147	306210070	2	61	70	618	1132	2132	-17.5267	31.676			13.47	31	90.1268	24.5285	42.8136	85.6271	171.254	12.688	12.688	25.3759
Murewa	148	306210070	2	61	70	614	1134	2134	-17.5285	31.6769			55.52	28	70.4558	45.2678	5.70531	11.4106	22.8212	6.68625	6.68625	13.3725
Murewa	149	306210070	2	61	70	615	1162	2162	-17.5328	31.6797			39.52	27	88.2576	54.6586	26.9346	53.8692	107.738	4.82395	4.82395	9.6479
Murewa	150	306210070	2	61	70	620	8888	2165	-17.5318	31.6826			48.49	21						7.27671	7.27671	14.5534
Murewa	151	306210070	2	61	70	604	1168	8888	-17.5318	31.6826			18.5	18	79.7046		3.08147	6.16294	12.3259
Murewa	152	306210070	2	61	70	605	1175	8888	-17.5259	31.6773			55.52	27	69.9761		17.7497	35.4994	70.9988
Murewa	153	306210070	2	61	70	601	1178	2178	-17.5208	31.6755			41.53	34	80.3296	39.557	7.04366	14.0873	28.1747
Murewa	154	3062230070	22	90	70	708	1171	2171	-18.151	31.8623			16.49	21	61.217		13.6716	27.3433	54.6866	11.3912	11.3912	22.7824
Murewa	155	3062230070	22	90	70	650	1180	2180	-18.1508	31.8625			69.49	32	46.4874	48.181	7.52136	15.0427	30.0854	21.7847	21.7847	43.5695
Murewa	156	3062230070	22	90	70	733	1159	2159	-18.1507	31.8629			15.51	45	64.9419	36.8335	7.19465	14.3893	28.7786	7.55637	7.55637	15.1127
Murewa	157	3062230070	22	90	70	910	1184	2184					9.46	8888	46	12.8608	6.58857	13.1771	26.3543	3.13373	3.13373	6.26746
Murewa	158	3062230070	22	90	70	912	1166	2166					44.45	30	58.6069	27.6878	12.1047	24.2094	48.4188
Murewa	159	3062230070	22	90	70	641	1167	8888	-18.1511	31.8617			21.49	41	66.7996		10.0792	20.1584	40.3167
Murewa	160	3062230070	22	90	70	648	1170	2170	-18.1512	31.8618			27.53	29	75.4278	50.4884	6.7496	13.4992	26.9984	5.65258	5.65258	11.3052
Murewa	161	3062230070	22	90	70	752	1181	2181	-18.1512	31.863			37.49	26	66.113	53.1306	10.5365	21.0729	42.1458	59.5385	59.5385	119.077
Murewa	162	3062230070	22	90	70	738	1160	2160	-18.1523	31.8622			6.51	36	48.2692	25.945	5.1288	10.2576	20.5152	10.2118	10.2118	20.4236
Murewa	163	3062230070	22	90	70	908	1164	8888					25.49	20	38.363		2.07027	4.14053	8.28107
Murewa	164	3062230070	22	90	70	739	8888	2161	-18.1521	31.8631			9.46	26		41.6521
Murewa	165	3062230070	22	90	70	913	1172	8888					54.47	45	66.1119		15.2895	30.579	61.1579
Murewa	166	3062230070	22	90	70	706	1179	2179	-18.1508	31.8636			18.46	21	70.716	45.1984	15.3246	30.6493	61.2986	2.42802	2.42802	4.85604
Murewa	167	3062230070	22	90	70	711	1155	2155	-18.1508	31.8632			22.47	36	36.4686	25.0462	3.29981	6.59961	13.1992	4.78015	4.78015	9.5603
Murewa	168	3062230070	22	90	70	904	1158	2158					29.5	24	46.1137	32.7815	7.93661	15.8732	31.7464	4.49884	4.49884	8.99768
Murewa	169	3062230070	22	90	70	664	1157	8888					27.5	29	29.4622		4.56667	9.13334	18.2667
Murewa	170	3062230070	22	90	70	670	1174	2174					34.46	33	68.2614	34.4035				15.7322	15.7322	31.4644
Murewa	171	306910080	9	66	80	694	1177	2177	-17.5919	31.8294			62.46	30	61.7513	45.4023
Murewa	172	306910080	9	66	80	696	1163	8888	-17.594	31.8302			38.47	21	42.2935		8.00301	16.006	32.012
Murewa	173	306910080	9	66	80	652	1169	2169	-17.5979	31.8332			28.48	26	59.3832	31.2972				7.1091	7.1091	14.2182
Murewa	174	306910080	9	66	80	656	1173	2173	-17.5951	31.8321			24.48	34	49.4999	25.382	10.4981	20.9963	41.9925	22.4285	22.4285	44.857
Murewa	175	306910080	9	66	80	653	1156	2156	-17.5977	31.8211			59.43	22	52.7075	30.5271	9.94837	19.8967	39.7935	5.65002	5.65002	11.3
Murewa	176	306910080	9	66	80	655	1154	2154	-17.5984	31.8328			61.44	22	25.9501	56.9098	13.6951	27.3902	54.7804	3.11179	3.11179	6.22357
Murewa	177	306910080	9	66	80	695	1176	2176	-17.6005	31.8483			34.46	34	61.883	44.8764	11.3442	22.6883	45.3766	14.2127	14.2127	28.4254
Murewa	178	306910080	9	66	80	598	1194	2194	-17.6087	31.8425			48.46	34	48.9835	19.7195	9.00582	18.0116	36.0233	1.87007	1.87007	3.74014
Murewa	179	306910080	9	66	80	632	1201	8888	-17.6104	31.8433			12.45	22	32.257		4.47776	8.95552	17.911
Murewa	180	306910080	9	66	80	687	1182	2182	-17.6122	31.8416			37.45	36	39.1266		3.44805	6.8961	13.7922
Murewa	181	3062430080	24	81	80	865	1196	8888	-17.8797	31.931			14.46	41	31.9155		5.68359	11.3672	22.7344
Murewa	182	3062430080	24	81	80	891	1199	2199	-17.8853	31.9335			24.48	31	22.9612	13.725	7.46937	14.9387	29.8775	19.587	19.587	39.174
Murewa	183	3062430080	24	81	80	897	1187	2187	-17.8829	31.9332			18.46	24	48.4832		6.77863	13.5573	27.1145	9.35222	9.35222	18.7044
Murewa	184	3062430080	24	81	80	893	1188	2188	-17.8841	31.9336			4.47	43	20.026	18.4066	25.3925	50.785	101.57	2.94628	2.94628	5.89256
Murewa	185	3062430080	24	81	80	894	1189	8888	-17.8838	31.9338			31.51	27			9.78226	19.5645	39.1291
Murewa	186	3062430080	24	81	80	895	1191	8888	-17.8829	31.9361			9.43	38	49.8654		7.82431	15.6486	31.2972	6.60392	6.60392	13.2078
Murewa	187	3062430080	24	81	80	884	1183	2183	-17.8793	31.9416			57.43	36	42.3995	25.1693	3.4779	6.9558	13.9116	7.12712	7.12712	14.2542
Murewa	188	3062430080	24	81	80	868	1192	8888	-17.8887	31.9184			57.43	29	10.2633		6.76133	13.5227	27.0453
Murewa	189	3062430080	24	81	80	886	1186	2186	-17.8833	31.9354			84.47	42	59.0556	27.8952	7.30815	14.6163	29.2326
Murewa	190	3062430080	24	81	80	872	1197	2197	-17.8758	31.9365			46.46	41	10.2026	9.40888	5.5994	11.1988	22.3976	1.87473	1.87473	3.74947
Murewa	191	3062610080	26	85	80	881	1193	2193	-17.9022	31.701			42.48	30	56.4045	24.0359	9.57858	19.1572	38.3143	13.5289	13.5289	27.0579
Murewa	192	3062610080	26	85	80	855	8888	8888	-17.8946	31.6988			38.47	20
Murewa	193	3062610080	26	85	80	875	1190	2190	-17.9031	31.7012			31.51	21	61.3317	40.4496	10.0012	20.0025	40.005	2.87574	2.87574	5.75148
Murewa	194	3062610080	26	85	80	889	1202	8888	-17.8913	31.6895			22.47	21	40.6957		5.15273	10.3055	20.6109
Murewa	195	3062610080	26	85	80	856	1200	2200	-17.8896	31.6983			59.4	24	69.2686	55.4225	11.9712	23.9424	47.8847	17.2184	17.2184	34.4369
Murewa	196	3062610080	26	85	80	858	1185	2185	-17.8847	31.7049			26.45	33	57.4681	29.3034	8.55471	17.1094	34.2188	2.97042	2.97042	5.94084
Murewa	197	3062610080	26	85	80	853	1195	8888	-17.8776	31.6864			12.42	36	27.5861		5.31633	10.6327	21.2653	4.90267	4.90267	9.80534
Murewa	198	3062610080	26	85	80	864	1208	2208	-17.8879	31.699			57.4	23	48.8205	50.8709				1.20804	1.20804	2.41609
Murewa	199	3062610080	26	85	80	899	1204	2204	-17.9132	31.6584			39.46	21	42.941	20.3589	3.83213	7.66425	15.3285	3.13573	3.13573	6.27146
Murewa	200	3062610080	26	85	80	900	1210	2210	-17.8737	31.6763			14.42	41	78.5505	24.065	14.2852	28.5704	57.1407
Murewa	201	3062610080	26	86	80	867	1205	2205	-17.867	31.6913			35.42	31	40.6072	28.6023	3.20755	6.41509	12.8302	6.62922	6.62922	13.2584
Murewa	202	3062610080	26	86	80	873	1211	2211	-17.8719	31.705			34.43	47	56.2693	32.9249	14.3819	28.7638	57.5277	14.6645	14.6645	29.329
Murewa	203	3062610080	26	86	80	885	1206	2206	-17.8807	31.726			25.43	27	50.9379	33.8638	13.4146	26.8291	53.6583	10.4917	10.4917	20.9834
Murewa	204	3062610080	26	86	80	892	1207	2207	-17.8835	31.7267			37.42	37	33.4662	23.792	5.05795	10.1159	20.2318	3.52006	3.52006	7.04012
Murewa	205	3062610080	26	86	80	862	1222	2222	-17.8689	31.7071			29.47	33	57.1778	38.3607	17.6334	35.2668	70.5336	10.4442	10.4442	20.8884
Murewa	206	3062610080	26	86	80	878	1223	2223	-17.8794	31.7135			16.43	47	50.7047	50.1935	23.7022	47.4044	94.8087	4.46657	4.46657	8.93314
Murewa	207	3062610080	26	86	80	874	1203	2203	-17.8749	31.7051			47.41	25	62.4485	43.8869	9.96003	19.9201	39.8401	10.9122	10.9122	21.8243
Murewa	208	3062610080	26	86	80	883	1209	2209	-17.8739	31.7075			13.4	29	48.4071	38.5129	12.3155	24.631	49.262	5.03716	5.03716	10.0743
Murewa	209	3062610080	26	86	80	887	1213	2213	-17.8735	31.707			35.42	26	59.7474		11.0646	22.1293	44.2586
Murewa	210	3062610080	26	86	80	854	1217	2217	-17.8742	31.7135			48.43	37	59.6569	34.5111	10.3195	20.639	41.278	5.59533	5.59533	11.1907
Murewa	211	3062610080	26	87	80	817	1214	2214	-17.9151	31.7386			59.4	37	61.2907	47.6618	11.2119	22.4237	44.8475	8.68363	8.68363	17.3673
Murewa	212	3062610080	26	87	80	812	1216	8888			-17.9056	31.7396	12.42	43	60.3015		13.5802	27.1604	54.3207
Murewa	213	3062610080	26	87	80	819	1219	2219	-17.9056	31.7396			58.41	30	70.4016	43.2666	15.838	31.6759	63.3519	3.3809	3.3809	6.76181
Murewa	214	3062610080	26	87	80	811	1215	2215	-17.9065	31.7429			13.4	32	60.7679	41.3976	8.22747	16.4549	32.9099
Murewa	215	3062610080	26	87	80	815	8888	2218	-17.9153	31.7444			50.43	44		20.2281				17.8076	17.8076	35.6151
Murewa	216	3062610080	26	87	80	816	1221	2221	-17.9018	31.7392			12.42	24	54.0895		6.77395	13.5479	27.0958
Murewa	217	3062610080	26	87	80	814	1220	2220	-17.8982	31.7383			41.46	28	45.3637	41.3293	17.3364	34.6729	69.3457	6.2157	6.2157	12.4314
Murewa	218	3062610080	26	87	80	818	1224	2224	-17.9023	31.7348			16.43	35	40.2679		106.271	212.543	425.086
Murewa	219	3062610080	26	87	80	760	1248	2248	-17.8929	31.7241			7.46	24	16.3366	22.9538	9.80162	19.6032	39.2065
Murewa	220	3062610080	26	87	80	719	1249	2249	-17.8975	31.7396			26.45	36	30.7208	54.9513	5.50623	11.0125	22.0249
Murewa	221	3062610080	26	87	80	714	1244	2244	-17.7705	31.5336			16.43	33	58.8913	34.8377	11.3949	22.7899	45.5798	28.5518	28.5518	57.1035
Murewa	222	3062610080	26	87	80	905	1251	2251					17.45	46	45.4896	23.2754	11.2002	22.4004	44.8007	2.95497	2.95497	5.90994
Murewa	223	3062610080	26	87	80	674	1245	2245	-17.7687	31.5226			15.44	8888	30.595	19.4748	20.9844	41.9687	83.9375	5.08335	5.08335	10.1667
Murewa	224	3061310081	13	68	81	716	1247	2247	-17.7622	31.5226			29.47	26	54.1331	25.7349	20.4268	40.8536	81.7072	11.5259	11.5259	23.0518
Murewa	225	3061310081	13	68	81	724	1250	8888	-17.7629	31.5237			53.45	27	55.2409		55.0333	110.067	220.133
Murewa	226	3061310081	13	68	81	729	1234	2234	-17.7656	31.5237			59.4	45		38.8205	30.668	61.336	122.672	8.63352	8.63352	17.267
Murewa	227	3061310081	13	68	81	750	1235	2235	-17.7641	31.5312			33.41	29	53.0109	37.8362	14.1026	28.2051	56.4102	21.4764	21.4764	42.9527
Murewa	228	3061310081	13	68	81	909	1232	2232					41.46	23	43.5125	40.3694	13.9216	27.8432	55.6864	7.18131	7.18131	14.3626
Murewa	229	3061310081	13	68	81	649	1243	2243	-17.7692	31.5258			33.41	41	62.7077	36.7761	13.8321	27.6641	55.3283	8.02948	8.02948	16.059
Murewa	230	3061310081	13	68	81	731	1246	2246	-17.7705	31.5296			42.45	20	43.697	26.7872	6.93049	13.861	27.722	8.55633	8.55633	17.1127
Murewa	231	3061310081	13	68	81	914	8888	2239					46.42	39		29.8478				9.96107	9.96107	19.9221
Murewa	232	3061310081	13	68	81	644	1227	2227	-17.7654	31.5377			48.43	44	41.9647	27.316	18.1969	36.3939	72.7877	10.0259	10.0259	20.0518
Murewa	233	3061310081	13	68	81	710	1230	2230	-17.7679	31.5482			9.4	33	45.9293		6.32406	12.6481	25.2963	10.3049	10.3049	20.6097
Murewa	234	3061710081	17	72	81	735	1233	2233	-17.7156	31.8807			88.44	37	43.7444	38.0608	4.21859	8.43718	16.8744	30.668	30.668	61.336
Murewa	235	3061710081	17	72	81	903	1240	2240					60.42	22	31.094	36.8275	9.98767	19.9753	39.9507	11.0989	11.0989	22.1979
Murewa	236	3061710081	17	72	81	911	1241	2241					38.44	8888	48.9412	23.7751	1.86502	3.73004	7.46008	19.8263	19.8263	39.6527
Murewa	237	3061710081	17	72	81	661	1225	2225	-17.7239	31.8731			50.43	42	40.0152	36.0422	4.25602	8.51203	17.0241	12.4607	12.4607	24.9214
Murewa	238	3061710081	17	72	81	667	1226	2226	-17.7264	31.8755			18.43	33	68.213	42.8268	4.19441	8.38882	16.7776	11.1049	11.1049	22.2097
Murewa	239	3061710081	17	72	81	916	1231	2231	-17.727	31.8755			59.4	29	74.5018	44.2713	22.3219	44.6438	89.2876
Murewa	240	3061710081	17	72	81	625	1237	2237	-17.7403	31.8947			58.41	46	49.1929	42.2804	6.4197	12.8394	25.6788	8.40174	8.40174	16.8035
Murewa	241	3061710081	17	72	81	668	1238	2238	-17.7331	31.9034			36.44	23	26.7756	21.9436				17.8542	17.8542	35.7083
Murewa	242	3061710081	17	72	81	917	1228	2228	-17.7441	31.8957			43.47	26	25.6321	27.8784	7.66874	15.3375	30.6749	11.1743	11.1743	22.3486
Murewa	243	3061710081	17	72	81	666	8888	2229	-17.75	31.9073			25.43	35		26.0969				15.2503	15.2503	30.5006
Murewa	244	3061710081	17	72	81	676	1236	2236	-17.7205	31.8697			17.45	29	38.5248	39.1725	9.31883	18.6377	37.2753	3.03937	3.03937	6.07874
Murewa	245	3061710081	17	72	81	680	1242	2242	-17.7207	31.8697			38.41	39	41.2539	23.3684	2.92101	5.84202	11.684
Murewa	246	3061410090	14	69	90	624	1271	2271	-17.7727	31.6534			38.41	19	46.6057	25.7694	16.4124	32.8248	65.6495	2.38336	2.38336	4.76672
Murewa	247	3061410090	14	69	90	635	1292	2292	-17.7745	31.6524			0.39	35	63.9126	35.0475	14.5148	29.0295	58.0591	16.7719	16.7719	33.5438
Murewa	248	3061410090	14	69	90	629	1261	2261	-17.7678	31.6466			34.4	36	40.0583	28.3836	4.5956	9.19121	18.3824	6.537	6.537	13.074
Murewa	249	3061410090	14	69	90	623	1283	2283			-17.7646	31.6447	32.36	23	78.8057	13.8164	46.9744	93.9489	187.898	23.302	23.302	46.6039
Murewa	250	3061410090	14	69	90	640	1285	2285	-17.7646	31.6447			28.42	36	50.6188	22.89	12.734	25.468	50.9359
Murewa	251	3061410090	14	69	90	621	1262	2262	-17.7664	31.6554			10.38	33	73.5143	31.9143	29.6764	59.3528	118.706
Murewa	252	3061410090	14	69	90	686	1268	2268	-17.7676	31.6517			51.42	21	65.7665	22.2739	30.0701	60.1403	120.281	8.34615	8.34615	16.6923
Murewa	253	3061410090	14	69	90	689	1270	8888	-17.7689	31.6523			53.42	28	38.9053		9.63146	19.2629	38.5259	21.1238	21.1238	42.2477
Murewa	254	3061410090	14	69	90	625	1276	8888	-17.7742	31.6611			22.41	20	28.4092		15.5716	31.1431	62.2863	29.9389	29.9389	59.8777
Murewa	255	3062230100	22	76	100	772	1284	2284	-17.9254	32.0328			31.44	31	46.3305	28.4932	12.5023	25.0046	50.0092	6.52874	6.52874	13.0575
Murewa	256	3062230100	22	76	100	765	1286	2286	-17.9233	32.0244			6.41	33	48.6417	30.4964	6.25715	12.5143	25.0286	13.3369	13.3369	26.6738
Murewa	257	3062230100	22	76	100	782	1252	2252	-17.9331	32.0429			53.42	21	40.9209	25.2679	9.398	18.796	37.592	5.21228	5.21228	10.4246
Murewa	258	3062230100	22	76	100	767	1259	2259	-17.9038	32.0401			63.41	33	58.6545	34.8416	19.375	38.75	77.4999	11.8366	11.8366	23.6732
Murewa	259	3062230100	22	76	100	774	1258	2258	-17.9102	32.0428			19.42	20	51.418	38.3712	13.6939	27.3879	54.7758	6.02739	6.02739	12.0548
Murewa	260	3062230100	22	76	100	778	1255	2255	-17.9147	32.0422			42.41	27	53.8456	44.9789	2.02634	4.05268	8.10535
Murewa	261	3062230100	22	76	100	766	1264	2264	-17.8991	32.0517			19.42	36	45.0547	29.0124	15.1142	30.2283	60.4566	7.52865	7.52865	15.0573
Murewa	262	3062230100	22	76	100	760	1273	2273	-17.8967	32.0557			38.41	42	37.9097	26.968	12.4612	24.9224	49.8448
Murewa	263	3062230100	22	76	100	775	1274	2274	-17.905	32.0508			22.41	31	58.5301	34.0127	18.1029	36.2058	72.4117	7.92617	7.92617	15.8523
Murewa	264	3062230100	22	76	100	751	1269	2269	-17.8949	32.0275			17.41	40	65.1354	34.354	12.1031	24.2061	48.4122	7.56458	7.56458	15.1292
Murewa	265	3062010110	20	74	110	896	1278	2278	-17.7833	32.0565			8.31	35	35.1455	26.0331	6.74652	13.493	26.9861	7.22453	7.22453	14.4491
Murewa	266	3062010110	20	74	110	857	1280	8888	-17.7842	32.058			44.32	23	77.5704		11.2886	22.5773	45.1546	9.67863	9.67863	19.3573
Murewa	267	3062010110	20	74	110	880	1288	8888	-17.7867	32.0565			34.37	28	51.5627		17.3651	34.7302	69.4604
Murewa	268	3062010110	20	74	110	879	8888	2290	-17.7873	32.0583			25.36	33		43.4819				8.17588	8.17588	16.3518
Murewa	269	3062010110	20	74	110	859	1287	2287	-17.7854	32.0631			26.38	32	34.3333	32.318	12.702	25.4039	50.8078	7.76274	7.76274	15.5255
Murewa	270	3062010110	20	74	110	851	1294	2294	-17.7864	32.0697			60.35	35	41.8506	23.0021	11.3518	22.7036	45.4073	13.2666	13.2666	26.5332
Murewa	271	3062010110	20	74	110	877	1257	2257	-17.7891	32.0715			35.35	25	41.7231	30.2853	11.247	22.4941	44.9881	7.41129	7.41129	14.8226
Murewa	272	3062010110	20	74	110	852	1253	2253	-17.8019	32.0639			7.39	29	34.1842	21.0633	8.01913	16.0383	32.0765	10.2204	10.2204	20.4407
Murewa	273	3062010110	20	74	110	866	1272	2272	-17.7998	32.0505			22.37	31	55.1921	23.3994	13.9056	27.8112	55.6225	3.02727	3.02727	6.05455
Murewa	274	3062010110	20	74	110	861	1277	2277	-17.7995	32.052			51.38	22	48.6986	37.9746	8.39664	16.7933	33.5866	13.5646	13.5646	27.1293
Murewa	275	3062710110	27	89	110	726	1281	2281	-17.8909	31.6577			12.35	31	53.1707	36.4956	10.2355	20.471	40.942
Murewa	276	3062710110	27	89	110	727	1295	2295	-17.8896	31.6607			19.38	40	43.0871	36.2991	12.2791	24.5581	49.1163	35.0068	35.0068	70.0135
Murewa	277	3062710110	27	89	110	730	1254	2254	-17.8903	31.662			52.37	19	52.5772	40.5872	8.81078	17.6216	35.2431	6.77349	6.77349	13.547
Murewa	278	3062710110	27	89	110	721	1260	2260	-17.888	31.6642			22.37	48	32.8676	28.9729	4.70364	9.40727	18.8145	6.64158	6.64158	13.2832
Murewa	279	3062710110	27	89	110	717	1267	2267	-17.8849	31.6755			41.4	44	34.4825	34.4475	5.02152	10.043	20.0861	5.4043	5.4043	10.8086
Murewa	280	3062710110	27	89	110	715	1266	2266	-17.8838	31.6665			11.33	28	57.3908	37.5714	11.9201	23.8402	47.6804	1.80573	1.80573	3.61145
Murewa	281	3062710110	27	89	110	725	1282	2282	-17.8843	31.6742			28.39	23	46.4918	33.8625	23.1508	46.3015	92.603	11.9705	11.9705	23.941
Murewa	282	3062710110	27	89	110	723	1293	2293	-17.8868	31.6738			16.36	36	43.2019	31.5372	17.06	34.1199	68.2398	6.74047	6.74047	13.4809
Murewa	283	3062710110	27	89	110	718	1256	8888	-17.896	31.6745			9.33	27	13.2912		6.12046	12.2409	24.4818
Murewa	284	3062710110	27	89	120	816	1263	2263	-17.8744	31.6721			45.34	31	55.261	37.4754	9.79951	19.599	39.198	18.9054	18.9054	37.8108
Murewa	285	3062610120	26	88	120	888	1265	2265	-17.9036	31.6831			25.36	42	58.3069	42.4614	11.8239	23.6477	47.2954	10.6484	10.6484	21.2968
Murewa	286	3062610120	26	88	120	898	1275	2275	-17.8964	31.6854			57.33	19	36.7771	29.8941	7.27809	14.5562	29.1124
Murewa	287	3062610120	26	88	120	882	1289	2289	-17.9023	31.6829			63.38	19	60.1018	44.0602	11.9378	23.8756	47.7512
Murewa	288	3062610120	26	88	120	870	1291	2291	-17.9079	31.6852			34.37	42	55.479	39.3089	6.66781	13.3356	26.6713	11.9762	11.9762	23.9524
Murewa	289	3062610120	26	88	120	863	1297	2297	-17.911	31.6889			42.38	8888	51.7522	36.4856				13.4543	13.4543	26.9086
Murewa	290	3062610120	26	88	120	860	1310	2310	-17.9131	31.6871			34.37	38	69.0786	47.2287	6.30865	12.6173	25.2346	16.1013	16.1013	32.2026
Murewa	291	3062610120	26	88	120	869	1313	2313	-17.9138	31.6873			20.34	28	76.8155	44.6006	27.5392	55.0783	110.157	3.06198	3.06198	6.12396
Murewa	292	3062610120	26	88	120	871	1299	2299	-17.9205	31.6824			16.36	24	63.5302	42.0813	13.8619	27.7238	55.4476	4.37906	4.37906	8.75811
Murewa	293	3062610120	26	88	120	890	1306	2306	-17.9246	31.6761			12.35	25	57.1759	39.2666	6.54112	13.0822	26.1645	9.712	9.712	19.424
Murewa	294	3062110150	21	75	150	753	1317	2317	-17.833	31.956			44.32	40	56.5333	37.5226	17.9399	35.8798	71.7596	13.3639	13.3639	26.7279
Murewa	295	3062110150	21	75	150	754	1298	2298	-17.8325	31.9559			33.35	30	47.6174	36.9638	3.71123	7.42247	14.8449	6.57449	6.57449	13.149
Murewa	296	3062110150	21	75	150	757	1296	2296	-17.8318	31.9562			22.37	39	56.6804	50.3027	8.40739	16.8148	33.6296	5.79569	5.79569	11.5914
Murewa	297	3062110150	21	75	150	752	1312	2312	-17.8329	31.9544			54.34	8888	70.4409	56.087	5.19493	10.3899	20.7797	8.54437	8.54437	17.0887
Murewa	298	3062110150	21	75	150	755	1308	2308	-17.8337	31.9535			14.32	24	54.7532	31.2604	13.5596	27.1192	54.2384
Murewa	299	3062110150	21	75	150	759	1315	2315	-17.8372	31.9494			15.34	8888	69.408	41.1137	5.79611	11.5922	23.1844	3.21099	3.21099	6.42198
Murewa	300	3062110150	21	75	150	758	1316	2316	-17.8345	31.9444			18.33	40	65.3013	55.1317	14.6299	29.2598	58.5195	21.0327	21.0327	42.0654
Murewa	301	3062110150	21	75	150	820	1302	2302	-17.8283	31.9518			56.28	35	65.6882	50.0563	7.91325	15.8265	31.653	14.435	14.435	28.8701
Murewa	302	3062110150	21	75	150	813	8888	2305	-17.8193	31.944			39.36	43		50.8218				42.3566	42.3566	84.7133
Murewa	303	3062230200	22	77	200	761	8888	2318	-18.0721	31.9742			15.34	34		33.4665
Murewa	304	3062230200	22	77	200	777	1303	2303	-18.0587	31.9694			47.31	18	71.0829	40.3011	3.58524	7.17048	14.341	8.46415	8.46415	16.9283
Murewa	305	3062230200	22	77	200	780	8888	2314	-18.0549	31.9673			44.29	35		27.348				11.4894	11.4894	22.9788
Murewa	306	3062230200	22	77	200	776	1304	2304	-18.0606	31.9724			22.34	8888	68.7614	58.735	19.7244	39.4488	78.8976	7.72858	7.72858	15.4572
Murewa	307	3062230200	22	77	200	786	1307	2307	-18.0599	31.9723			19.35	34	69.3888	48.4011	24.3301	48.6602	97.3205	8.25969	8.25969	16.5194
Murewa	308	3062230200	22	77	200	764	1300	2300	-18.056	31.9783			30.36	24	65.3904	42.0393	15.3323	30.6646	61.3292	5.62081	5.62081	11.2416
Murewa	309	3062230200	22	77	200	769	1309	2309	-18.0508	31.9763			51.35	36	54.7168	45.4052	15.4551	30.9102	61.8204	11.3143	11.3143	22.6286
Murewa	310	3062230200	22	77	200	771	1319	2319	-18.0374	31.9521			19.35	8888	60.4807	40.5101	9.41251	18.825	37.65
Murewa	311	3062230200	22	77	200	773	8888	2301			-18.0481	31.9534	17.35	40		51.322				12.1049	12.1049	24.2097
Murewa	312	3062230200	22	77	200	779	1311	2311			-18.0481	31.9534	41.36	43	54.6455	48.5592	4.96184	9.92368	19.8474	7.67399	7.67399	15.348
Shamva	313	3062230200	22	77	200	756	1322	2322			-18.0481	31.9534	56.28	20	59.2354	56.5136	7.11505	14.2301	28.4602	9.09671	9.09671	18.1934
Shamva	314	3062230200	22	77	200	838	1327	2327			-18.0481	31.9534	59.3	39	36.3803	22.364	8.74706	17.4941	34.9882
Shamva	315	2071110010	11	40	10	448	1323	2323	-17.1588	31.5515			33.84	8888	53.1883	41.1216	7.70318	15.4064	30.8127	25.069	25.069	50.138
Shamva	316	2071110010	11	40	10	446	1339	8888	-17.1598	31.5522			34.86	40	67.8451		12.7443	25.4886	50.9773
Shamva	317	2071110010	11	40	10	452	1328	2328	-17.1599	31.5532			7.89	38	39.1076	34.1769	2.23775	4.4755	8.95099
Shamva	318	2071110010	11	40	10	454	1337	2337	-17.1581	31.5564			36.86	37	70.3603	53.7199	10.4873	20.9746	41.9491
Shamva	319	2071110010	11	40	10	443	1336	8888	-17.1576	31.5566			14.85	23	61.1019		11.8393	23.6786	47.3573	1.18396	1.18396	2.36793
Shamva	320	2071110010	11	40	10	451	1325	2325	-17.1568	31.5556			12.85	25	74.735	56.6468	16.344	32.6881	65.3762	0.558027	0.558027	1.11605
Shamva	321	2071110010	11	40	10	458	8888	2329	-17.1563	31.5554			21.85	23		56.2494				9.1947	9.1947	18.3894
Shamva	322	2071110010	11	40	10	465	8888	2335	-17.1531	31.5532			42.91	21		40.7886				12.8682	12.8682	25.7364
Shamva	323	2071110010	11	40	10	468	1334	2334	-17.1504	31.5529			25.89	20	49.3834	30.0832	4.70932	9.41864	18.8373	4.39747	4.39747	8.79493
Shamva	324	2071110010	11	40	10	394	1326	2326	-17.1442	31.5521			7.89	37	55.4066	50.908	3.59912	7.19824	14.3965	8.14172	8.14172	16.2834
Shamva	325	2071540010	15	43	10	401	1338	2338	-17.0906	31.4496			20.9	30	72.9613	58.4987	11.8005	23.601	47.2019	13.1418	13.1418	26.2835
Shamva	326	2071540010	15	43	10	398	1321	2321	-17.1134	31.4342			18.89	25	42.8421	31.847	6.8658	13.7316	27.4632	6.76375	6.76375	13.5275
Shamva	327	2071540010	15	43	10	408	8888	2330	-17.1029	31.4401			14.85	22		26.5623				21.3739	21.3739	42.7478
Shamva	328	2071540010	15	43	10	413	1331	2331	-17.1027	31.4426			13.86	27	48.1854	43.5643				41.663	41.663	83.3261
Shamva	329	2071540010	15	43	10	467	1324	2324	-17.1018	31.4439				25	65.07	34.8356	23.6169	47.2338	94.4677	11.1797	11.1797	22.3594
Shamva	330	2071540010	15	43	10	392	1320	8888	-17.1064	31.4422			63.87	33	58.0455		27.4277	54.8553	109.711	6.40002	6.40002	12.8
Shamva	331	2071540010	15	43	10	400	1332	2332	-17.1222	31.4413			12.85	42	43.4842	29.8888	5.55408	11.1082	22.2163	4.09961	4.09961	8.19923
Shamva	332	2071540010	15	43	10	463	1333	2333	-17.1288	31.424			11.86	38	74.6819	41.9474	6.32567	12.6513	25.3027	21.9414	21.9414	43.8828
Shamva	333	2071540010	15	43	10	403	1371	8888	-17.1263	31.4214			56.9	29	69.1968		49.5817	99.1633	198.327
Shamva	334	2071540010	15	43	10	416	1344	8888	-17.1232	31.4185			58.84	30	56.7179		23.4817	46.9634	93.9268
Shamva	335	2071610010	16	45	10	410	1340	2340	-16.9368	31.6574				42	57.8058	62.1111	24.6563	49.3125	98.625	11.3226	11.3226	22.6452
Shamva	336	2071610010	16	45	10	431	1353	2353	-16.9385	31.6578			8.9	30	98.761	55.5471	24.3805	48.761	97.5221	3.7542	3.7542	7.50839
Shamva	337	2071610010	16	45	10	384	1367	8888	-16.9382	31.6603				26	39.4862		12.6412	25.2824	50.5648	16.4265	16.4265	32.8531
Shamva	338	2071610010	16	45	10	383	1377	2377	-16.9376	31.6617			25.89	26	68.7782	48.8869	22.9666	45.9331	91.8663
Shamva	339	2071610010	16	45	10	429	1345	2345	-16.94	31.664				29	54.2509	49.4927
Shamva	340	2071610010	16	45	10	432	1351	2351	-16.9395	31.6664			17.87	21	64.4842	44.19	13.1396	26.2791	52.5582	20.3829	20.3829	40.7658
Shamva	341	2071610010	16	45	10	437	1356	2356	-16.9379	31.669				29	54.0999	44.747	21.3405	42.681	85.362	4.66153	4.66153	9.32307
Shamva	342	2071610010	16	45	10	422	1369	2369	-16.9377	31.6686				36	74.3288	41.1095	15.8143	31.6287	63.2573	11.7917	11.7917	23.5834
Shamva	343	2071610010	16	45	10	434	1376	8888	-16.9363	31.6669			13.86	33	52.8536		14.272	28.5441	57.0881
Shamva	344	2071610010	16	45	10	438	1347	2347	-16.9364	31.6656			9.82	24	92.1935	70.7522	20.3474	40.6948	81.3896	4.7448	4.7448	9.4896
Shamva	345	2071610010	16	45	10	335	1343	2343					38.87	27	63.4461	48.2587	44.1733	88.3467	176.693
Shamva	346	2071310012	13	42	12	404	1359	2359	-17.2015	31.5568			53.85	31	65.6383	43.9789	5.74523	11.4905	22.9809
Shamva	347	2071310012	13	42	12	393	1355	2355	-17.196	31.5554			19.84	29	58.5406	46.9452	7.22698	14.454	28.9079
Shamva	348	2071310012	13	42	12	411	1372	2372	-17.1969	31.5615			44.88	31	71.3114	39.0417	17.6211	35.2422	70.4844
Shamva	349	2071310012	13	42	12	406	1373	2373	-17.1987	31.568			36.83	34	60.9896	39.9827	15.7364	31.4729	62.9458	29.8926	29.8926	59.7851
Shamva	350	2071310012	13	42	12	391	1342	2342	-17.198	31.5681			22.83	34	63.9671	57.6782	14.3431	28.6862	57.3724	42.7386	42.7386	85.4771
Shamva	351	2071310012	13	42	12	396	8888	8888	-17.1914	31.5714			26.84	25
Shamva	352	2071310012	13	42	12	395	1375	2375	-17.1932	31.5727			22.83	40	63.0951	51.2164	9.4745	18.949	37.898
Shamva	353	2071310012	13	42	12	420	1348	2348	-17.2022	31.5661			19.84	46	52.6057	43.3148	8.0127	16.0254	32.0508	9.38161	9.38161	18.7632
Shamva	354	2071310012	13	42	12	399	1352	2352	-17.2019	31.5624			21.82	23	43.1948	22.8566	8.33935	16.6787	33.3574
Shamva	355	2071310012	13	42	12	417	1364	2364	-17.1977	31.5616			57.79	42	57.5447	35.3676	12.5643	25.1286	50.2571
Shamva	356	2071610020	16	46	20	453	1354	2354	-16.9359	31.6927			11.83	36	63.3283	44.6484	13.2425	26.485	52.9699	14.4266	14.4266	28.8532
Shamva	357	2071610020	16	46	20	460	1362	2362	-16.9384	31.6919			26.84	37	86.9571	59.2731	9.85789	19.7158	39.4315
Shamva	358	2071610020	16	46	20	444	1341	2341	-16.9385	31.6839			42.87	26	40.7976	32.3779	6.30256	12.6051	25.2103	8.37342	8.37342	16.7468
Shamva	359	2071610020	16	46	20	457	1349	2349	-16.9107	31.6784			14.82	26	65.5857	41.6008	7.97435	15.9487	31.8974	17.7634	17.7634	35.5267
Shamva	360	2071610020	16	46	20	455	1374	8888	-16.9137	31.6748			27.86	36	36.8737		2.90017	5.80034	11.6007	6.58441	6.58441	13.1688
Shamva	361	2071610020	16	46	20	447	1363	2363	-16.9153	31.6742			42.87	27	68.915	42.4897	7.66911	15.3382	30.6764	5.56507	5.56507	11.1301
Shamva	362	2071610020	16	46	20	456	1358	2358	-16.9373	31.6703			19.84	32	68.0296	46.2691	24.2007	48.4014	96.8027	2.9373	2.9373	5.87461
Shamva	363	2071610020	16	46	20	441	1361	2361	-16.9374	31.6699			38.83	30	58.3702	51.0987	8.572	17.144	34.288
Shamva	364	2071610020	16	46	20	450	1360	2360	-16.9364	31.6614			13.83	36	92.4411	55.0398	17.5826	35.1651	70.3302	9.92711	9.92711	19.8542
Shamva	365	2071610020	16	46	20	459	1346	2346	-16.9337	31.6593			11.83	39	66.5554	48.1761	17.5173	35.0346	70.0693	7.47293	7.47293	14.9459
Shamva	366	2071840020	18	49	20	309	1350	2350	-17.35	31.4669			25.86	23	60.8122	47.9042	356.17	712.339	1424.68	7.78085	7.78085	15.5617
Shamva	367	2071840020	18	49	20	933	1357	2357	-17.3499	31.4671			6.87	25	56.1256	47.5322				13.4038	13.4038	26.8075
Shamva	368	2071840020	18	49	20	481	1368	2368	-17.3529	31.4629			33.81	27	81.0721		14.3439	28.6879	57.3757	9.0658	9.0658	18.1316
Shamva	369	2071840020	18	49	20	484	1366	2366	-17.3465	31.4542			5.85	30	73.9852	65.2986	8.00712	16.0142	32.0285	7.39291	7.39291	14.7858
Shamva	370	2071840020	18	49	20	485	1370	2370	-17.3459	31.463				33	92.3963	52.7804				7.95016	7.95016	15.9003
Shamva	371	2071840020	18	49	20	470	1383	2383	-17.346	31.4626			48.82	19	77.207	49.6842	9.51815	19.0363	38.0726	22.7522	22.7522	45.5045
Shamva	372	2071840020	18	49	20	316	1388	2388	-17.3467	31.4639			6.87	39	52.5175	44.3728	8.41316	16.8263	33.6527	7.12749	7.12749	14.255
Shamva	373	2071840020	18	49	20	318	1398	2398	-17.3414	31.4478			43.86	27	32.681	25.5687	15.0966	30.1932	60.3865	6.82685	6.82685	13.6537
Shamva	374	2071840020	18	49	20	926	1392	2392					37.85	27	42.4031	30.54	10.6026	21.2052	42.4103	9.73527	9.73527	19.4705
Shamva	375	2071840020	18	49	20	935	1415	2415					19.81	21	32.8773	27.4865	5.71807	11.4361	22.8723
Shamva	376	2071840020	18	49	20	474	8888	8888					10.78	45
Shamva	377	2071840020	18	49	20	477	1384	2384					39.82	42	29.2116	21.5967				17.3714	17.3714	34.7429
Shamva	378	2071840020	18	49	20	574	1385	2385					20.83	23	36.573	18.4313	7.41563	14.8313	29.6625	18.6107	18.6107	37.2215
Shamva	379	2071840020	18	49	20	580	1396	2396					14.78	27	46.792	27.0889	22.2386	44.4773	88.9545	9.37721	9.37721	18.7544
Shamva	380	2072340021	23	54	21	445	1411	2411	-17.2624	31.5896			13.8	22	43.138	22.4535	2.76352	5.52704	11.0541	14.3714	14.3714	28.7428
Shamva	381	2072340021	23	54	21	519	1407	2407	-17.2406	31.6259			48.79	24	62.2965	44.3448	11.2608	22.5217	45.0433
Shamva	382	2072340021	23	54	21	543	1417	2417	-17.2771	31.5681			6.83	43	77.2546	52.422	4.76376	9.52752	19.055	26.6762	26.6762	53.3523
Shamva	383	2072340021	23	54	21	502	1378	2378	-17.2771	31.5674			13.8	36	52.2465	39.5143	11.9804	23.9608	47.9215	7.9171	7.9171	15.8342
Shamva	384	2072340021	23	54	21	507	1386	2386	-17.2766	31.5671			7.82	45	50.3031	33.8074	12.1734	24.3469	48.6938	5.16187	5.16187	10.3237
Shamva	385	2072340021	23	54	21	570	8888	2399	-17.2761	31.5667			8.84	41		41.1817				2.87698	2.87698	5.75397
Shamva	386	2072340021	23	54	21	568	1404	2404	-17.2757	31.5671			25.82	8888	64.8115	24.544
Shamva	387	2072340021	23	54	21	523	1408	2408	-17.2786	31.5696			10.78	26	44.2622	27.5908	14.5624	29.1249	58.2498
Shamva	388	2072340021	23	54	21	554	1409	2409	-17.2786	31.5688			20.83	28	59.7189	30.1493	11.6977	23.3953	46.7906
Shamva	389	2072340021	23	54	21	572	1382	2382	-17.2826	31.5637			22.8	30	49.7921	21.6127	8.41004	16.8201	33.6402	4.27871	4.27871	8.55743
Shamva	390	2072340021	23	54	21	518	1389	2389					30.85	21	66.2867	29.9273	2.6321	5.2642	10.5284	16.9932	16.9932	33.9864
Shamva	391	2072340021	23	54	21	573	1403	2403					40.84	39	50.2179	35.1727	11.1305	22.261	44.5219	7.42498	7.42498	14.85
Shamva	392	2072340021	23	54	21	508	1410	2410	-17.2786	31.5688			14.78	39	43.8737	28.772	8.09568	16.1914	32.3827	13.1809	13.1809	26.3617
Shamva	393	2072340021	23	54	21	525	1416	2416					35.81	23	51.4083	31.7	3.56382	7.12764	14.2553	16.7096	16.7096	33.4191
Shamva	394	2072340021	23	54	21	566	1381	2381					17.81	47	33.593	51.9861	9.82788	19.6558	39.3115	11.4498	11.4498	22.8997
Shamva	395	2072340021	23	54	21	569	1390	2390					11.79	27	76.0146	52.1986	7.64478	15.2896	30.5791	4.74551	4.74551	9.49102
Shamva	396	2072340021	23	54	21	583	1397	2397	-17.1154	31.5098			13.8	22	46.9973	26.8273	16.7766	33.5532	67.1064	9.94727	9.94727	19.8945
Shamva	397	2072340021	23	54	21	597	1394	2394			-17.3275	31.5107	12.78	27	37.1367	26.0796	5.95949	11.919	23.838			0
Shamva	398	207510030	5	33	30	385	1413	2413	-16.944	31.5216				40	66.8038	50.7321	7.06345	14.1269	28.2538	9.15171	9.15171	18.3034
Shamva	399	207510030	5	33	30	436	1414	2414	-16.9403	31.5225				32	53.1192	23.844	12.1603	24.3206	48.6413
Shamva	400	207510030	5	33	30	424	1402	2402	-16.9433	31.5249			15.8	8888	69.1112	50.5117	18.9578	37.9156	75.8312	7.04301	7.04301	14.086
Shamva	401	207510030	5	33	30	387	1379	2379	-16.9434	31.5242			13.8	29	52.4674	51.7605	3.63828	7.27655	14.5531	45.825	45.825	91.65
Shamva	402	207510030	5	33	30	389	1391	2391	-16.9436	31.5248			27.83	32	67.9099	50.5062	15.9629	31.9258	63.8517	8.36504	8.36504	16.7301
Shamva	403	207510030	5	33	30	427	1400	2400	-16.9431	31.5273			49.81	34	44.0741	42.8637	4.67881	9.35763	18.7153	10.874	10.874	21.7479
Shamva	404	207510030	5	33	30	430	1405	2405	-16.9471	31.5335			18.83	27	53.9197	37.2827	7.29779	14.5956	29.1912	5.40157	5.40157	10.8031
Shamva	405	207510030	5	33	30	421	8888	2401	-16.9493	31.5236			19.81	33		19.3602				11.7451	11.7451	23.4902
Shamva	406	207510030	5	33	30	328	1393	2393	-16.9544	31.5127			10.78	43	44.3952	37.2982	9.24932	18.4986	36.9973	5.25503	5.25503	10.5101
Shamva	407	207510030	5	33	30	325	1387	2387	-17.11	31.5132			15.8	29	55.5515	38.224	7.37626	14.7525	29.5051	11.657	11.657	23.314
Shamva	408	2071540030	15	44	30	330	1395	2395	-17.1154	31.5098			-1.22	19	74.4024	54.7842	15.1134	30.2268	60.4535	12.0499	12.0499	24.0999
Shamva	409	2071540030	15	44	30	331	1406	2406	-17.1189	31.5092			16.82	37	49.5042	30.2776	6.52707	13.0541	26.1083	8.5331	8.5331	17.0662
Shamva	410	2071540030	15	44	30	340	1412	2412	-17.0906	31.5279			18.83	31	46.9191	43.6043	12.8511	25.7021	51.4042	20.2331	20.2331	40.4663
Shamva	411	2071540030	15	44	30	921	1418	2418	-17.1179	31.521			30.85	38	69.6543	35.1507				19.109	19.109	38.218
Shamva	412	2071540030	15	44	30	332	1426	2426	-17.1179	31.521				34	46.0494	30.4661	5.1653	10.3306	20.6612	9.14629	9.14629	18.2926
Shamva	413	2071540030	15	44	30	329	1431	2431	-17.1008	31.5131			25.82	38	71.719	33.4716	28.9498	57.8996	115.799	5.85383	5.85383	11.7077
Shamva	414	2071540030	15	44	30	336	1444	2444	-17.0998	31.5124			9.76	23	19.6708	36.0789	8.84516	17.6903	35.3807	8.6179	8.6179	17.2358
Shamva	415	2071540030	15	44	30	326	1437	2437	-17.0976	31.5117			17.81	48	26.7813	14.0455	2.00679	4.01358	8.02715
Shamva	416	2071540030	15	44	30	922	1423	2423	-17.0971	31.5116			17.81	23	69.5312	40.9807	12.716	25.4319	50.8639
Shamva	417	2071540030	15	44	30	302	1421	2421	-17.3366	31.4526			8.84	24	54.8146	42.8717	5.47567	10.9513	21.9027
Shamva	418	2071840030	18	49	30	498	1436	2436	-17.3401	31.4649			10.78	23	79.6354	30.7069				11.3206	11.3206	22.6411
Shamva	419	2071840030	18	49	30	925	1442	2442	-17.3417	31.5086			32.85	23	35.8618	35.069	6.11357	12.2271	24.4543	10.9741	10.9741	21.9481
Shamva	420	2072040030	20	52	30	497	1425	2425	-17.3415	31.5093			19.81	19	42.9995	24.9979	10.906	21.8119	43.6239	6.63107	6.63107	13.2621
Shamva	421	2072040030	20	52	30	520	1430	2430	-17.341	31.5087			20.83	23	35.4773	15.6926	91.6656	183.331	366.662	2.18231	2.18231	4.36463
Shamva	422	2072040030	20	52	30	548	1440	8888	-17.3405	31.5096			25.82	41	27.9088		7.48778	14.9756	29.9511
Shamva	423	2072040030	20	52	30	553	1441	2441	-17.3245	31.5152			7.82	32	49.7407	35.94	14.8545	29.7091	59.4181
Shamva	424	2072840030	28	52	30	555	1424	2424	-17.3105	31.5163			13.8	23	68.1466	43.1761	5.71201	11.424	22.848	2.36198	2.36198	4.72395
Shamva	425	2072840030	28	52	30	561	1432	2432	-17.3233	31.5035			45.73	26	43.4224	47.6787	10.4036	20.8073	41.6145	3.73141	3.73141	7.46281
Shamva	426	2072840030	28	52	30	560	1443	2443	-17.3368	31.5055			23.79	41	67.8729	31.5916	13.6999	27.3997	54.7995	4.74016	4.74016	9.48032
Shamva	427	2072840030	28	52	30	533	1446	2446	-17.3228	31.5111			13.77	43	28.7449	12.1773	11.1672	22.3344	44.6688
Shamva	428	2072840030	28	52	30	539	1428	2428	-17.3164	31.5097			51.78	27	37.8195	38.7241	5.23786	10.4757	20.9515	1.7014	1.7014	3.40279
Shamva	429	2072840030	28	52	30	589	1434	2434	-17.2919	31.5751			53.78	23	50.4546	22.0283	10.7814	21.5629	43.1258	23.664	23.664	47.3279
Shamva	430	2072470030	24	56	30	590	1427	2427	-17.292	31.577			17.77	39	49.7465	24.6451	12.0973	24.1946	48.3891	6.06335	6.06335	12.1267
Shamva	431	2072470030	24	56	30	600	1447	8888	-17.2912	31.5777			66.79	38	64.1453
Shamva	432	2072470030	24	56	30	593	1422	8888	-17.2909	31.5767				32	42.3841		8.71581	17.4316	34.8632
Shamva	433	2072470030	24	56	30	945	1429	2429	-17.2984	31.5631			25.79	23	23.7854	23.0867	12.5634	25.1268	50.2537	6.85401	6.85401	13.708
Shamva	434	2072470030	24	56	30	596	1433	2433	-17.2809	31.5827			31.8	41	44.3939	29.5115	11.039	22.078	44.156
Shamva	435	2072470030	24	56	30	511	1439	8888	-17.2912	31.576			6.8	21	17.435		80.8567	161.713	323.427
Shamva	436	2072470030	24	56	30	515	1450	2450	-17.2977	31.5631			12.75	20	50.3105	42.0603	1.16342	2.32685	4.6537
Shamva	437	2072470030	24	56	30	513	1463	2463	-17.2863	31.5753			28.81	23	84.0936	58.7282				16.1109	16.1109	32.2217
Shamva	438	2072470030	24	56	30	514	1451	2451	-17.2911	31.5795			15.77	28	71.5188	49.0702	11.5777	23.1554	46.3108	26.9981	26.9981	53.9962
Shamva	439	2072470030	24	56	30	545	1460	2460	-17.3209	31.5228			22.77	28	59.224	37.8933	13.8301	27.6602	55.3204	18.9136	18.9136	37.8273
Shamva	440	2072840030	28	58	30	550	1455	2455	-17.3216	31.5216			43.79	29	39.7645	39.296	16.3042	32.6083	65.2167	5.60347	5.60347	11.2069
Shamva	441	2072840030	28	58	30	503	1461	2461	-17.3212	31.5219			40.8	19	50.6899	38.7754	6.27433	12.5487	25.0973	18.5399	18.5399	37.0799
Shamva	442	2072840030	28	58	30	529	1454	8888	-17.3259	31.5183			39.79	19			4.16089	8.32177	16.6435
Shamva	443	2072840030	28	58	30	534	1458	2458	-17.3187	31.5443			49.77	36	63.7162	34.4841	7.54513	15.0903	30.1805	23.265	23.265	46.53
Shamva	444	2072840030	28	58	30	537	1466	2466	-17.312	31.5376			52.8	34	45.1605	55.8572	9.98494	19.9699	39.9398	13.6363	13.6363	27.2727
Shamva	445	2072840030	28	58	30	540	1470	8888	-17.266	31.6206			57.72	35	85.6936		3.34448	6.68896	13.3779
Shamva	446	2072840030	28	58	30	587	1452	2452	-17.3172	31.5161			58.74	41	58.0209	33.3469	15.5663	31.1325	62.265
Shamva	447	2072840030	28	58	30	591	1468	8888			-17.3275	31.5107	25.79	28	37.3208		10.2666	20.5333	41.0665
Shamva	448	2072840030	28	58	30	940	1420	8888	-17.3258	31.511				34	60.1889		15.0868	30.1735	60.3471
Shamva	449	2071210031	12	41	31	397	1419	2419	-17.1662	31.6424				8888	34.4732	25.0509	16.1373	32.2745	64.549
Shamva	450	2071210031	12	41	31	412	1435	2435	-17.1625	31.6454			56.8	33	56.1899	31.386	6.85324	13.7065	27.413	14.4933	14.4933	28.9866
Shamva	451	2071210031	12	41	31	405	1438	2438	-17.1615	31.6423			38.77	47	46.0964	19.3133	20.8978	41.7955	83.5911	11.9735	11.9735	23.9469
Shamva	452	2071210031	12	41	31	461	1445	8888	-17.1362	31.6526			14.75	17	17.5541		3.77405	7.5481	15.0962
Shamva	453	2071210031	12	41	31	402	1448	2448	-17.1294	31.6558			41.79	21	56.8474	39.9125	4.21228	8.42455	16.8491	17.2685	17.2685	34.537
Shamva	454	2071210031	12	41	31	462	1453	2453	-17.1454	31.6537			19.78	31	44.4062	47.3967	3.34754	6.69509	13.3902	28.5845	28.5845	57.169
Shamva	455	2071210031	12	41	31	346	1459	2459	-17.1472	31.6542			25.79	41	28.5321	22.7257	5.80459	11.6092	23.2184	8.5719	8.5719	17.1438
Shamva	456	2071210031	12	41	31	352	1467	2467	-17.147	31.6528			28.81	43	68.0559	47.1887	15.2367	30.4733	60.9466	18.2821	18.2821	36.5642
Shamva	457	2071210031	12	41	31	358	1449	2449	-17.1455	31.6505			44.81	31	60.9222	40.2431	21.0301	42.0603	84.1205
Shamva	458	2071210031	12	41	31	355	1457	2457	-17.1484	31.6524			16.76	40	42.5678	42.1617	27.3592	54.7183	109.437	3.03329	3.03329	6.06657
Shamva	459	207210040	2	32	40	305	1464	2464	-16.8576	31.504			45.7	31	47.724	31.542	18.8634	37.7267	75.4535	36.3675	36.3675	72.7349
Shamva	460	207210040	2	32	40	307	1469	2469	-16.8573	31.4999			33.71	38	150.362	39.4785	18.5759	37.1518	74.3037	6.10027	6.10027	12.2005
Shamva	461	207210040	2	32	40	308	8888	2456	-16.8556	31.4982			23.75	31		27.2601				5.60347	5.60347	11.2069
Shamva	462	207210040	2	32	40	310	1465	2465	-16.8621	31.4988			53.75	40	64.331	29.7336	10.2428	20.4855	40.971	45.0522	45.0522	90.1044
Shamva	463	207210040	2	32	40	928	1483	2483	-16.8862	31.5079			22.74	31	32.6602	40.5278	12.2441	24.4882	48.9765	18.083	18.083	36.1659
Shamva	464	207210040	2	32	40	930	1485	2485	-16.8874	31.5089			19.75	36	47.4749	45.7788	3.57047	7.14093	14.2819	11.4037	11.4037	22.8075
Shamva	465	207210040	2	32	40	931	1489	2489	-16.8876	31.5092			38.74	37	62.8737	42.8049	7.40154	14.8031	29.6062	4.93954	4.93954	9.87908
Shamva	466	207210040	2	32	40	469	1493	2493	-16.8859	31.5101			56.77	24	70.1963	56.9791	18.2473	36.4945	72.9891	7.61971	7.61971	15.2394
Shamva	467	207210040	2	32	40	493	1504	2504	-16.8888	31.512			44.78	8888	57.2216	34.0241	5.62304	11.2461	22.4922	16.1515	16.1515	32.303
Shamva	468	207210040	2	32	40	500	1514	2514	-16.8884	31.513			43.76	39			8.57526	17.1505	34.301	9.55342	9.55342	19.1068
Shamva	469	2072040040	20	53	40	491	1516	2516	-17.3556	31.5141			57.69	48	44.2407	29.9312				14.3076	14.3076	28.6152
Shamva	470	2072040040	20	53	40	315	1532	2532	-17.3562	31.526			44.78	23	66.672	34.7042	20.4653	40.9305	81.8611
Shamva	471	2072040040	20	53	40	320	1481	2481	-17.3541	31.5215			32.79	33	49.1539	36.6065	6.37489	12.7498	25.4996
Shamva	472	2072040040	20	53	40	923	1487	2487	-17.3549	31.5203			27.76	39	50.2742	46.7136	4.37064	8.74129	17.4826	5.02248	5.02248	10.045
Shamva	473	2072040040	20	53	40	924	1494	2494	-17.3544	31.519			39.75	42	60.7672	34.5456	11.9523	23.9046	47.8093
Shamva	474	2072040040	20	53	40	552	1507	2507	-17.3535	31.5186			36.73	49	51.7954	31.0085	15.9193	31.8386	63.6772	1.23993	1.23993	2.47986
Shamva	475	2072040040	20	53	40	571	1513	2513	-17.3535	31.5196			54.77	43	67.1	25.8265	13.0964	26.1928	52.3857	15.7505	15.7505	31.501
Shamva	476	2072040040	20	53	40	494	1526	2526	-17.3745	31.523			28.78	8888	54.4856	40.5318	15.3613	30.7226	61.4452
Shamva	477	2072040040	20	53	40	557	1528	2528	-17.3507	31.5204			43.76	8888	68.235	48.6214	16.0613	32.1225	64.245	11.3559	11.3559	22.7118
Shamva	478	2072040040	20	53	40	558	1533	2533	-17.3504	31.5202			47.74	8888	36.5968	34.5281	9.52225	19.0445	38.089
Shamva	479	2072370040	23	55	40	563	1471	2471	-17.2993	31.561			48.72	33	47.25	45.8123	15.9248	31.8495	63.699	8.56599	8.56599	17.132
Shamva	480	2072370040	23	55	40	505	1496	2496	-17.2997	31.5609			51.75	39	44.2942	27.9231	19.2279	38.4558	76.9117	22.7641	22.7641	45.5283
Shamva	481	2072370040	23	55	40	528	1523	2523	-17.2999	31.5618			11.73	36	72.5951	59.0303	18.3884	36.7768	73.5536	5.84934	5.84934	11.6987
Shamva	482	2072370040	23	55	40	535	1531	2531	-17.2986	31.5636				35	92.8004	55.8174	10.1145	20.2291	40.4582	135.424	135.424	270.849
Shamva	483	2072370040	23	55	40	538	1482	2482	-17.2991	31.5638			23.75	23	48.5664	43.5269	7.03448	14.069	28.1379	11.2392	11.2392	22.4783
Shamva	484	2072370040	23	55	40	593	1486	2486	-17.2934	31.5637			34.73	32	55.682	48.176	2.07194	4.14387	8.28775	15.0463	15.0463	30.0926
Shamva	485	2072370040	23	55	40	556	1490	2490	-17.2923	31.5656			56.77	21	57.3207	45.2379	21.9715	43.9431	87.8861	12.6563	12.6563	25.3126
Shamva	486	2072370040	23	55	40	559	1492	2492	-17.2952	31.5651			24.74	26	65.805	41.3122	6.24988	12.4998	24.9995	10.6745	10.6745	21.349
Shamva	487	2072370040	23	55	40	512	1509	2509	-17.297	31.5645			23.75	42	53.8723	34.3864	12.2254	24.4509	48.9017	13.2715	13.2715	26.5431
Shamva	488	2072370040	23	55	40	495	8888	2519	-17.2984	31.5677			20.76	38		52.2245				34.5401	34.5401	69.0802
Shamva	489	2072470040	24	57	40	551	1521	2521	-17.282	31.5766			44.75	25	63.942	40.7896	16.2821	32.5642	65.1283	21.4814	21.4814	42.9628
Shamva	490	2072470040	24	57	40	549	8888	2491	-17.2825	31.5763			16.72	21		28.6105				22.1868	22.1868	44.3737
Shamva	491	2072470040	24	57	40	506	1502	2502	-17.2821	31.5747			13.7	46	45.6535	30.556	5.66436	11.3287	22.6574	2.97155	2.97155	5.9431
Shamva	492	2072470040	24	57	40	532	1508	2508	-17.2843	31.5775			22.7	24	63.486	39.4775	7.11586	14.2317	28.4634	13.879	13.879	27.758
Shamva	493	2072470040	24	57	40	599	1518	8888	-17.2843	31.5778			17.71	29	34.6135		36.4049	72.8099	145.62
Shamva	494	2072470040	24	57	40	943	1538	2538	-17.2849	31.5771			35.71	34	84.8249	50.6001	14.2259	28.4519	56.9037	5.99519	5.99519	11.9904
Shamva	495	2072470040	24	57	40	598	1484	2484	-17.2846	31.5762			41.72	23	20.7984	22.0385	4.01739	8.03478	16.0696	11.4183	11.4183	22.8366
Shamva	496	2072470040	24	57	40	941	1488	2488	-17.2848	31.5761			11.7	18	53.233	25.7633				17.3945	17.3945	34.7891
Shamva	497	207810050	8	35	50	342	1495	8888	-17.0295	31.3971			44.75	39	63.3995		11.7764	23.5528	47.1056
Shamva	498	207810050	8	35	50	368	1510	2510	-17.0298	31.3989			28.75	27	55.6036	44.3733	21.128	42.2561	84.5121	24.61	24.61	49.2201
Shamva	499	207810050	8	35	50	350	1503	2503	-17.0369	31.4027			41.72	21	65.7001	40.1352	6.64077	13.2815	26.5631	2.08646	2.08646	4.17292
Shamva	500	207810050	8	35	50	363	1520	8888	-17.0483	31.3959			37.72	34	58.0573		1.63481	3.26963	6.53926
Shamva	501	207810050	8	35	50	347	1473	2473	-17.059	31.4063			16.72	22	74.4439	45.7115	20.9867	41.9734	83.9468	6.89159	6.89159	13.7832
Shamva	502	207810050	8	35	50	370	1475	2475	-17.0413	31.4043			43.73	38	30.6108	27.807	24.6381	49.2762	98.5525	16.7236	16.7236	33.4472
Shamva	503	207810050	8	35	50	375	1480	2480	-17.0496	31.4111			35.71	26	48.7448	44.3898				10.4918	10.4918	20.9835
Shamva	504	207810050	8	35	50	366	8888	2500	-17.0497	31.4052			15.7	8888		40.0453				13.8364	13.8364	27.6729
Shamva	505	207810050	8	35	50	344	8888	2501	-17.0569	31.4091			7.72	47		36.2518				3.26999	3.26999	6.53998
Shamva	506	207810050	8	35	50	426	1515	2515	-17.044	31.4081			41.72	30	57.0591	38.1603	14.1326	28.2651	56.5303	26.9119	26.9119	53.8238
Shamva	507	2071740050	17	48	50	934	1517	8888	-17.2451	31.5392			58.68	32	24.7408		3.38053	6.76106	13.5221
Shamva	508	2071740050	17	48	50	929	1525	8888	-17.2424	31.5511			32.76	26	54.289		10.0617	20.1235	40.2469
Shamva	509	2071740050	17	48	50	487	8888	2529	-17.2432	31.5578			15.7	36		55.9308				35.1476	35.1476	70.2952
Shamva	510	2071740050	17	48	50	471	1474	2474	-17.2437	31.5654			33.68	35	71.5668	28.8217	6.27709	12.5542	25.1084	12.7841	12.7841	25.5683
Shamva	511	2071740050	17	48	50	317	1477	2477	-17.2517	31.5702			7.72	36	50.4772	55.4043	10.191	20.382	40.7641	19.2867	19.2867	38.5735
Shamva	512	2071740050	17	48	50	319	1479	2479	-17.2566	31.5689			17.68	26	46.1301	47.7989	7.81729	15.6346	31.2692	20.596	20.596	41.1919
Shamva	513	2071740050	17	48	50	488	1498	2498	-17.2575	31.5667			58.64	28	100.535	71.4003	14.7096	29.4191	58.8383	9.79862	9.79862	19.5972
Shamva	514	2071740050	17	48	50	475	1505	2505	-17.2586	31.5623			17.68	29	48.8948	18.0572	3.48367	6.96734	13.9347	1.59471	1.59471	3.18941
Shamva	515	2071740050	17	48	50	496	1511	2511	-17.2583	31.5624				8888	50.617	49.8966	9.57774	19.1555	38.311	10.1202	10.1202	20.2405
Shamva	516	207210051	2	34	51	327	1524	8888	-16.9705	31.5294			53.68	27	71.3771		6.17978	12.3596	24.7191
Shamva	517	207210051	2	34	51	338	1522	2522	-16.9749	31.5332				49	58.7789	43.3666	12.0211	24.0422	48.0843	5.79903	5.79903	11.5981
Shamva	518	207210051	2	34	51	337	8888	2472	-16.9671	31.5357			13.67	38		45.8996				15.552	15.552	31.1039
Shamva	519	207210051	2	34	51	333	1476	2476	-16.9605	31.5452			39.69	8888	53.9934	30.3384	11.39	22.78	45.5599	18.2012	18.2012	36.4025
Shamva	520	207210051	2	34	51	334	1478	2478	-16.9594	31.5455			33.64	38	45.53	37.4104	12.9596	25.9192	51.8384	11.2092	11.2092	22.4183
Shamva	521	207210051	2	34	51	321	8888	2497	-16.9593	31.5459			11.66	30		28.2495				8.1535	8.1535	16.307
Shamva	522	207210051	2	34	51	322	1499	2499	-16.9618	31.552			18.69	26	42.8273	22.5019	13.4002	26.8003	53.6006	12.434	12.434	24.868
Shamva	523	207210051	2	34	51	339	1506	2506	-16.9583	31.5513			29.7	21	73.6986	42.4228	18.2872	36.5744	73.1488	16.5295	16.5295	33.059
Shamva	524	207210051	2	34	51	920	1512	2512	-16.9578	31.5576			44.71	23	55.9216	36.3966	4.98584	9.97167	19.9433
Shamva	525	207210051	2	34	51	301	8888	2527	-16.9583	31.5595			13.67	19		47.257				3.25811	3.25811	6.51622
Shamva	526	207210051	2	34	51	303	1530	2530						23	80.6105	43.8135	8.86674	17.7335	35.467
Shamva	527	207210051	2	34	51	304	1536	2536					26.68	39	76.7493	48.3233	11.7209	23.4418	46.8835	9.26514	9.26514	18.5303
Shamva	528	207210051	2	34	51	306	1549	2549					39.69	23	76.333	61.1237	6.35717	12.7143	25.4287	13.5657	13.5657	27.1314
Shamva	529	207810060	8	36	60	343	1546	2546	-17.0415	31.3891			44.71	28	84.4636	42.2423	5.53809	11.0762	22.1524	13.3102	13.3102	26.6203
Shamva	530	207810060	8	36	60	367	1560	2560	-17.0493	31.4059			53.68	21	52.7637	40.3018	8.31543	16.6309	33.2617
Shamva	531	207810060	8	36	60	345	1566	8888	-17.0517	31.4067			38.67	27	75.4416		9.69994	19.3999	38.7998
Shamva	532	207810060	8	36	60	376	1580	2580	-17.0539	31.4039			15.67	34	62.5403	21.5825	10.5314	21.0629	42.1257
Shamva	533	207810060	8	36	60	379	1591	2591	-17.0541	31.4033			44.71	33	71.2643	51.1899	7.11881	14.2376	28.4752	11.2289	11.2289	22.4579
Shamva	534	207810060	8	36	60	373	1599	2599	-17.0534	31.4021			45.63	25	41.0247	25.299	10.642	21.284	42.568	16.5772	16.5772	33.1544
Shamva	535	207810060	8	36	60	351	1610	8888	-17.0573	31.3979			11.66	30	62.3925		16.7671	33.5342	67.0685
Shamva	536	207810060	8	36	60	357	1618	8888	-17.052	31.4021			24.67	39	58.5329		22.9169	45.8338	91.6676
Shamva	537	207810060	8	36	60	377	1625	2625	-17.0692	31.4139				35	68.6522	44.7456	12.7035	25.4071	50.8141	50.8845	50.8845	101.769
Shamva	538	207810060	8	36	60	359	1634	2634	-17.0645	31.4046			9.63	35	85.8777	56.0286	16.6857	33.3715	66.743
Shamva	539	207910060	9	37	60	362	1577	2577	-17.0895	31.4372			12.65	21	66.1644	35.8596	6.21818	12.4364	24.8727	13.3657	13.3657	26.7313
Shamva	540	207910060	9	37	60	361	1565	2565	-17.088	31.4361			53.68	22	41.5178	32.224	6.23777	12.4755	24.9511
Shamva	541	207910060	9	37	60	365	1575	2575	-17.0913	31.4417			49.68	24	51.1789	47.7734	10.5669	21.1339	42.2677
Shamva	542	207910060	9	37	60	354	1537	2537	-17.1055	31.4199			41.66	23	58.4177	42.2876	12.5326	25.0651	50.1303
Shamva	543	207910060	9	37	60	369	1553	2553	-17.1151	31.415			23.66	39	69.0707	34.4882				8.05093	8.05093	16.1019
Shamva	544	207910060	9	37	60	371	1548	2548	-17.0873	31.4301			34.63	22	56.5044	33.2549				5.50119	5.50119	11.0024
Shamva	545	207910060	9	37	60	372	1568	8888	-17.0941	31.4552			32.69	21	44.7285		8.74678	17.4936	34.9871
Shamva	546	207910060	9	37	60	353	1572	2572	-17.0839	31.4457			23.66	22	65.2974	47.1589	13.0839	26.1677	52.3354	14.1492	14.1492	28.2984
Shamva	547	207910060	9	37	60	378	1583	2583	-17.0781	31.4408			54.67	43		31.2201	12.7878	25.5757	51.1514
Shamva	548	207910060	9	37	60	386	1585	2585	-17.0811	31.4369			48.62	27	73.8728	49.8164	15.5527	31.1053	62.2107	48.6354	48.6354	97.2707
Shamva	549	207910060	9	37	60	388	1592	2592					43.66	25	32.7311	25.9602	4.90731	9.81462	19.6292	13.19	13.19	26.38
Shamva	550	2071840061	18	50	61	482	1603	2603	-17.275	31.5616			36.63	19	54.9254	39.6272	18.7501	37.5002	75.0003
Shamva	551	2071840061	18	50	61	479	1608	8888	-17.2828	31.5361			23.66	32	43.0826		9.77981	19.5596	39.1193
Shamva	552	2071840061	18	50	61	927	1614	2614	-17.2827	31.5332			51.65	30	49.228	26.1942	8.64517	17.2903	34.5807	3.13001	3.13001	6.26002
Shamva	553	2071840061	18	50	61	476	1629	2629	-17.2832	31.5317			19.65	8888	68.6402	39.4692	16.826	33.6519	67.3039	7.70803	7.70803	15.4161
Shamva	554	2071840061	18	50	61	478	1633	8888	-17.2833	31.5311			40.67	24	83.2651		16.2226	32.4451	64.8903
Shamva	555	2071840061	18	50	61	480	1641	2641	-17.283	31.5313			47.64	21	66.7649	34.0716	23.0278	46.0555	92.111	7.49279	7.49279	14.9856
Shamva	556	2071840061	18	50	61	516	1542	2542	-17.2837	31.5227			44.68	42	82.1715	51.3446	12.6921	25.3843	50.7686
Shamva	557	2071840061	18	50	61	579	1539	2539	-17.3058	31.5298			19.65	31	50.012	33.8816	4.15794	8.31588	16.6318
Shamva	558	2071840061	18	50	61	536	1570	2570	-17.3061	31.5308			58.61	31	60.8133	51.1588	11.1099	22.2198	44.4396
Shamva	559	2071840061	18	50	61	586	1556	2556	-17.2982	31.5341			39.66	28	69.0247	48.2685	8.64391	17.2878	34.5756
Shamva	560	207910080	9	38	80	356	1563	2563	-17.0548	31.4508			48.62	39	53.5573	38.7224	17.6813	35.3627	70.7254
Shamva	561	207910080	9	38	80	380	1571	2571	-17.0655	31.4506			18.66	35	44.7662	22.7091				10.3007	10.3007	20.6014
Shamva	562	207910080	9	38	80	369	1587	2587	-17.0664	31.4525			15.64	20	50.213	32.6583	6.59883	13.1977	26.3953	25.0717	25.0717	50.1434
Shamva	563	207910080	9	38	80	349	1601	8888	-17.0718	31.4512			14.62	19	67.0432		16.7234	33.4467	66.8934	4.23434	4.23434	8.46869
Shamva	564	207910080	9	38	80	348	1604	2604	-17.0483	31.4472			24.64	22	49.626	26.5226	11.8539	23.7078	47.4156	5.92539	5.92539	11.8508
Shamva	565	207910080	9	38	80	341			-17.0466	31.4396			14.62	18
Shamva	566	207910080	9	38	80	374	1630	2630	-17.0507	31.4353			29.67	27	86.5229	76.7139	27.1874	54.3748	108.75	12.2446	12.2446	24.4892
Shamva	567	207910080	9	38	80	360	1640	2640	-17.0477	31.4371			37.65	26	58.2852	54.3611	12.1038	24.2076	48.4152
Shamva	568	207910080	9	38	80	382	1638	8888	-17.0427	31.4377			20.67	48	72.5415		5.042	10.084	20.168
Shamva	569	207910080	9	38	80	390	1534	2534	-17.0426	31.4402			30.69	29	71.45	40.1732	9.34536	18.6907	37.3814
Shamva	570	2071940080	19	51	80	517	1555	2555	-17.2829	31.7287			27.66	44	60.4112	39.7162	5.03177	10.0635	20.1271
Shamva	571	2071940080	19	51	80	501	1557	2557	-17.2687	31.7309			45.6	8888	73.7203	33.8211	4.88515	9.7703	19.5406
Shamva	572	2071940080	19	51	80	504	1551	2551	-17.2727	31.7304			31.67	32	66.7826		5.99186	11.9837	23.9674
Shamva	573	2071940080	19	51	80	567	1569	2569	-17.2695	31.7373			14.62	35	67.6842	43.9885	12.062	24.124	48.248
Shamva	574	2071940080	19	51	80	944	1574	2574	-17.2734	31.7374			44.68	24	49.5137	48.486	14.2722	28.5444	57.0888
Shamva	575	2071940080	19	51	80	576	1590	2590	-17.2747	31.7354			52.67	34	70.9965	33.0369	11.7514	23.5028	47.0055	15.8215	15.8215	31.6431
Shamva	576	2071940080	19	51	80	578	1594	2594	-17.2693	31.7277			46.62	20	40.8282	35.1727	22.7821	45.5642	91.1284
Shamva	577	2071940080	19	51	80	510	1605	8888	-17.2691	31.729			53.65	19	68.9423		12.0774	24.1548	48.3097
Shamva	578	2071940080	19	51	80	565	1612	2612	-17.2642	31.7298			28.68	23	61.4948	41.8124	12.642	25.2839	50.5678	24.0813	24.0813	48.1625
Shamva	579	2071940080	19	51	80	942	1615	2615	-17.2649	31.7316			53.65	18	59.5575	28.0438	10.0058	20.0116	40.0233
Shamva	580	2071940080	19	51	80	449	1621	2621					19.65	36	73.6402	32.8002	33.2459	66.4918	132.984	17.3279	17.3279	34.6557
Shamva	581	2071940080	19	51	80	442	1622	8888					53.65	26	82.8412		21.2469	42.4939	84.9878
Shamva	582	207110090	1	31	90	937	1636	2636	-16.9072	31.4			53.62	37	71.6954	37.9545	20.3336	40.6673	81.3345
Shamva	583	207110090	1	31	90	936	1632	2632	-16.911	31.396			40.64	34	70.8698	46.4491	6.53944	13.0789	26.1578
Shamva	584	207110090	1	31	90	483	1535	2535	-16.9192	31.3937			20.63	17	84.3291	56.186	32.0302	64.0604	128.121	15.5362	15.5362	31.0725
Shamva	585	207110090	1	31	90	486	1543	2543	-16.9153	31.3975			31.64	20	60.1935	53.4428	12.8342	25.6684	51.3369	1.6378	1.6378	3.2756
Shamva	586	207110090	1	31	90	489	1554	8888	-16.9159	31.3996			20.63	17	74.322		9.96855	19.9371	39.8742
Shamva	587	207110090	1	31	90	938	1545	2545	-16.9173	31.3992			30.65	25	58.248	30.0597	12.2292	24.4584	48.9169
Shamva	588	207110090	1	31	90	932	1581	8888	-16.9181	31.4007			37.62	35	42.3825		5.79939	11.5988	23.1976
Shamva	589	207110090	1	31	90	492	1586	2586	-16.9161	31.4007			44.65	18	96.2726	51.5337	6.8819	13.7638	27.5276	30.9654	30.9654	61.9307
Shamva	590	207110090	1	31	90	472	1588	2588	-16.9147	31.4031			41.63	30	76.283	39.8373	20.1726	40.3451	80.6903	3.001	3.001	6.002
Shamva	591	207110090	1	31	90	499	1598	2598	-16.9121	31.4088			40.64	18	69.8889	30.2556	7.54355	15.0871	30.1742	4.6214	4.6214	9.2428
Shamva	592	207110090	1	31	90	473	1609	2609					34.6	20	76.249	34.428	26.3824	52.7648	105.53	8.73637	8.73637	17.4727
Shamva	593	207110090	1	31	90	311	1611	2611					12.58	35	62.9245	46.9491	18.5482	37.0965	74.1929	10.8705	10.8705	21.7409
Shamva	594	207110090	1	31	90	312	1616	2616					8.64	18	81.0901	37.5299	8.31101	16.622	33.2441	9.42083	9.42083	18.8417
Shamva	595	207110090	1	31	90	313	1623	2623					12.58	19	86.5097	37.7057	23.9152	47.8305	95.661	5.37281	5.37281	10.7456
Shamva	596	207110090	1	31	90	314	1631	2631					28.65	27	65.8253	45.6365	12.3677	24.7354	49.4709
Shamva	597	207110090	1	31	90	577	1544	2544					20.63	20	80.1141	48.0525	23.6612	47.3223	94.6446
Shamva	598	207910100	9	39	100	381	1552	2552	-17.0822	31.4992			22.6	19	35.3458	42.7576	3.51761	7.03523	14.0705	3.51993	3.51993	7.03985
Shamva	599	207910100	9	39	100	428	1559	2559	-17.0562	31.5709			6.64	19	72.8512		10.669	21.3379	42.6759	7.86991	7.86991	15.7398
Shamva	600	207910100	9	39	100	433	1564	2564	-17.0816	31.4971			32.66	33	21.1796	21.2883	6.44782	12.8956	25.7913
Shamva	601	207910100	9	39	100	440	1573	2573	-17.0603	31.4939			37.62	30	52.0743	45.4665	11.842	23.684	47.368
Shamva	602	207910100	9	39	100	439	1582	2582	-17.0782	31.4873			23.62	31	84.1915	48.1327	21.3095	42.619	85.2381	4.96229	4.96229	9.92459
Shamva	603	207910100	9	39	100	425	1589	2589	-17.0773	31.4804			9.56	18	71.6652	49.0548	13.1555	26.3109	52.6219	23.3182	23.3182	46.6364
Shamva	604	207910100	9	39	100	423	1596	2596	-17.0778	31.4785			18.63	19	55.1539	49.3872	13.5753	27.1505	54.3011	5.10095	5.10095	10.2019
Shamva	605	207910100	9	39	100	435	1607	2607	-17.0748	31.4756			9.56	33	65.4792	25.0231	10.9826	21.9652	43.9303
Shamva	606	207910100	9	39	100	324	1620	2620	-17.0721	31.4676			7.62	21	41.7006	41.5651	4.38089	8.76177	17.5235	34.7542	34.7542	69.5083
Shamva	607	207910100	9	39	100	323	1635	8888	-17.0786	31.4711			52.63	17	59.8133		10.7443	21.4886	42.9771
Shamva	608	2071670130	16	47	130	407	1639	8888	-17.06	31.6526			19.61	38	89.0465		12.4163	24.8325	49.665
Shamva	609	2071670130	16	47	130	414	1540	2540	-17.0601	31.6531			9.56	32	53.2463	40.4254	8.75056	17.5011	35.0022
Shamva	610	2071670130	16	47	130	464	1541	2541	-17.0608	31.6542			12.58	30	60.5558	34.2164	13.3179	26.6357	53.2714	14.311	14.311	28.6221
Shamva	611	2071670130	16	47	130	415	1547	2547	-17.0608	31.6542			30.65	31	67.313	46.3013	26.2514	52.5027	105.005	18.0317	18.0317	36.0635
Shamva	612	2071670130	16	47	130	419	1562	8888	-17.0607	31.6543			22.6	30	68.996		4.19648	8.39297	16.7859
Shamva	613	2071670130	16	47	130	409	1576	2576	-17.0607	31.6543			39.62	21	40.1537	39.0364	21.646	43.292	86.584
Shamva	614	2071670130	16	47	130	466	8888	2579	-17.0614	31.6546			36.6	32		32.2085				8.7417	8.7417	17.4834
Shamva	615	2071670130	16	47	130	418	1584	2584	-17.0616	31.6536			14.59	27	67.7669	48.674	14.6508	29.3016	58.6033	22.19	22.19	44.3799
Shamva	616	2071670130	16	47	130	490	1595	2595	-17.0686	31.652			56.64	21	95.9578	60.4434			0	8.56745	8.56745	17.1349
Shamva	617	2071670130	16	47	130	585	1597	2597	-17.0685	31.6521			18.63	40	44.0659	34.0478	16.0748	32.1496	64.2992
Shamva	618	2072930190	29	60	190	547	1606	2606	-17.3186	31.5973			36.6	41	57.2146	53.1505	28.533	57.0659	114.132	13.892	13.892	27.7841
Shamva	619	2072930190	29	60	190	531	1619	2619			-17.3198	31.5989	43.63	27	91.2654	72.3943	29.3622	58.7245	117.449
Shamva	620	2072930190	29	60	190	509	1628	2628			-17.3176	31.5973	25.59	37	76.9189	47.0533	5.0596	10.1192	20.2384	13.8642	13.8642	27.7285
Shamva	621	2072930190	29	60	190	524	1627	8888			-17.3183	31.5965	8.61	17	90.022		22.8313	45.6627	91.3253
Shamva	622	2072930190	29	60	190	588	1637	2637			-17.3183	31.5965	22.57	30	88.1645	47.875	7.2936	14.5872	29.1744
Shamva	623	2072930190	29	60	190	594					-17.3184	31.5971	47.57	23
Shamva	624	2072930190	29	60	190	575	1550	2550			-17.3178	31.6058	7.59	34	66.6234	40.8598				12.3597	12.3597	24.7194
Shamva	625	2072930190	29	60	190	521	1558	2558			-17.3127	31.645	18.6	44	46.0898	40.8966	9.78282	19.5656	39.1313
Shamva	626	2072930190	29	60	190	542	1561	2561			-17.3139	31.6468	12.55	38	47.2936	45.8494	13.5015	27.0031	54.0061	8.20595	8.20595	16.4119
Shamva	627	2072930190	29	60	190	530	1567	8888			-17.3171	31.636	13.57	28	41.6522		4.95553	9.91106	19.8221
Shamva	628	2072930190	29	60	190	527	1578	2578	-17.3299	31.588			5.59	38	47.63	29.2684	18.2058	36.4115	72.823
Shamva	629	2072930190	29	60	190	582	1593	2593					46.55	26	53.19	38.9278	11.0371	22.0743	44.1486
Shamva	630	2072930190	29	60	190	584	1600	2600	-17.3186	31.5973			44.62	25	73.5102	33.3983	17.2848	34.5695	69.139	20.5368	20.5368	41.0735
Shamva	631	2072930190	29	60	190	592	1602	2602			-17.3198	31.5989	10.55	24	50.2858	25.2414	10.0012	20.0024	40.0047
Shamva	632	2072940200	29	59	200	544	1613	2613			-17.3176	31.5973	33.54	34	74.7014	76.7942	12.0819	24.1639	48.3278	22.8887	22.8887	45.7774
Shamva	633	2072940200	29	59	200	546	8888	2617			-17.3183	31.5965	53.59	17		34.015
Shamva	634	2072940200	29	59	200	581	1624	2624			-17.3183	31.5965	49.58	26	87.6556	56.0106	37.0283	74.0567	148.113	14.2213	14.2213	28.4425
Shamva	635	2072940200	29	59	200	562	1626	2626			-17.3184	31.5971	41.59	42	85.4632	48.9125	11.8576	23.7153	47.4305
Shamva	636	2072940200	29	59	200	564	1642	2642			-17.3178	31.6058	10.55	22	71.0519	30.3258	17.7446	35.4892	70.9784	9.95189	9.95189	19.9038
Mutasa	637	2072940200	29	59	200	541	1645	8888			-17.3127	31.645	14.55	19	112.553		34.3905	68.781	137.562
Mutasa	638	2072940200	29	59	200	526					-17.3139	31.6468	20.6	27
Mutasa	639	2072940200	29	59	200	939	1653	8888			-17.3171	31.636	57.53	19	131.57		16.5152	33.0303	66.0607
Mutasa	640	1061610010	16	14	0	32	1659	2659	-18.6248	32.531			6.64	35	90.7	56.3572	6.92591	13.8518	27.7036	9.28269	9.28269	18.5654
Mutasa	641	1061610010	16	14	0	75	1655	8888	-18.6573	32.508			13.6	24	95.9083		14.7636	29.5272	59.0544	4.02183	4.02183	8.04366
Mutasa	642	1061610010	16	14	10	161	1661	8888	-18.6597	32.5021			45.63	26	152.398		12.9681	25.9362	51.8724
Mutasa	643	1061610010	16	14	10	166	1650	2650	-18.6469	32.5075			18.63	34	105.831	55.9549	15.4944	30.9889	61.9777	10.3279	10.3279	20.6557
Mutasa	644	1061610010	16	14	10	170	1652	2652	-18.6527	32.5024			20.63	21	98.2383	65.4635	12.9848	25.9697	51.9393	8.98227	8.98227	17.9645
Mutasa	645	1061610010	16	14	10	171	1648	8888	-18.6592	32.4901			17.61	22	85.7776		12.3512	24.7024	49.4048
Mutasa	646	1061610010	16	14	10	172	1660	2660	-18.6627	32.4871			22.64	27	95.0742	62.8364				21.9627	21.9627	43.9254
Mutasa	647	1061610010	16	14	10	173	1662	2662	-18.6689	32.4899			51.58	29	87.7446	59.8675				17.0948	17.0948	34.1896
Mutasa	648	1061610010	16	14	10	168	1657	8888	-18.6699	32.4852			28.58	37	127.103		21.385	42.77	85.5399
Mutasa	649	1061610010	16	14	10	179	1643	2643	-18.6727	32.4907			49.58	39	77.4548	58.1287	10.4581	20.9162	41.8324	5.96444	5.96444	11.9289
Mutasa	650	1062230010	22	21	10	190	1651	2651	-18.9259	32.6615			52.57	41	80.5494	65.5176	12.9906	25.9812	51.9624	12.3272	12.3272	24.6544
Mutasa	651	1062230010	22	21	10	269	1647	2647	-18.9275	32.6445			35.55	41	98.1314	68.7802	18.9745	37.9489	75.8978	40.4319	40.4319	80.8637
Mutasa	652	1062230010	22	21	10	271			-18.9225	32.6399			34.63	22
Mutasa	653	1062230010	22	21	10	185	1654	2654	-18.9225	32.6399			34.63	30	125.48	73.5139	20.842	41.684	83.3679	7.15737	7.15737	14.3147
Mutasa	654	1062230010	22	21	10	186	1658	2658	-18.9225	32.6399			8.61	38	159.229	74.6708	14.9146	29.8291	59.6583	19.7051	19.7051	39.4102
Mutasa	655	1062230010	22	21	10	272	1656	2656	-18.9165	32.6451			38.57	41	97.1089	64.7946	2.22395	4.4479	8.89579	7.09264	7.09264	14.1853
Mutasa	656	1062230010	22	21	10	192	1646	2646	-18.9155	32.6463			9.59	26	85.3216	47.3297	18.1041	36.2083	72.4165	33.0477	33.0477	66.0955
Mutasa	657	1062410011	24	23	11	203	1663	8888	-18.7622	32.6			9.59	43	65.4461
Mutasa	658	1062410011	24	23	11	221	1686	8888	-18.7625	32.5996			12.55	20	86.1927					15.8754	15.8754	31.7507
Mutasa	659	1062410011	24	23	11	226	1680	2680	-18.7632	32.6001			12.55	24	84.5251	45.1047	10.2223	20.4447	40.8894	25.8493	25.8493	51.6986
Mutasa	660	1062410011	24	23	11	231	1695	2695	-18.7648	32.6026			13.57	38	80.3108	51.2374	6.05491	12.1098	24.2197
Mutasa	661	1062410011	24	23	11	204	1711	2711	-18.7664	32.6043			16.56	33	82.8651	50.9864	10.9178	21.8356	43.6713	7.27663	7.27663	14.5533
Mutasa	662	1062410011	24	23	11	257	1718	2718	-18.7625	32.6023			16.56	23	75.0008	59.4283	4.57338	9.14676	18.2935	17.4533	17.4533	34.9066
Mutasa	663	1062410011	24	23	11	258	1724	2724	-18.7623	32.6058			9.59	31	71.7866	49.5849	12.2223	24.4446	48.8893
Mutasa	664	1062410011	24	23	11	259	1729	8888	-18.7595	32.6049			14.55	31	66.2176		12.8276	25.6552	51.3103
Mutasa	665	106610020	6	4	20	93	1751	8888	-18.5108	32.8605			40.57	29	69.0927		8.36715	16.7343	33.4686	13.5529	13.5529	27.1057
Mutasa	666	106610020	6	4	20	99	1757	2757	-18.5108	32.8605			8.61	30	59.3048	24.5862				22.4027	22.4027	44.8055
Mutasa	667	106610020	6	4	20	79	1688	2688	-18.5059	32.8564			41.59	39		54.933				4.44616	4.44616	8.89231
Mutasa	668	106610020	6	4	20	74	1689	8888	-18.5096	32.8518			30.62	42	76.9654		30.8709	61.7418	123.484	3.76217	3.76217	7.52434
Mutasa	669	106610020	6	4	20	76	1678	8888	-18.5174	32.8508			12.55	28	68.0843		8.70002	17.4	34.8001	7.13357	7.13357	14.2671
Mutasa	670	106610020	6	4	20	104	1704	2704	-18.5142	32.8553			14.55	8888	62.9321	63.0281	5.07094	10.1419	20.2838	8.79196	8.79196	17.5839
Mutasa	671	106610020	6	4	20	106	1754	8888	-18.525	32.8573			38.57	30	51.3452
Mutasa	672	106610020	6	4	20	107	8888	2666	-18.5136	32.858			58.61	28		59.2675				20.5757	20.5757	41.1514
Mutasa	673	106610020	6	4	20	113	1682	2682	-18.5156	32.8582			19.58	21	82.1395	44.6844	13.9668	27.9335	55.867	5.30476	5.30476	10.6095
Mutasa	674	106610020	6	4	20	88	1673	2673	-18.5182	32.8595			22.6	39	77.5219	62.5883	12.084	24.1681	48.3361	21.8292	21.8292	43.6585
Mutasa	675	1061010020	10	8	20	21	1697	2697	-18.6156	32.7825			42.61	26	107.913	54.2302	14.2485	28.4969	56.9939	15.3196	15.3196	30.6391
Mutasa	676	1061010020	10	8	20	33	1694	2694	-18.6188	32.7826			55.59	29	82.4209	41.4971	20.691	41.3821	82.7641
Mutasa	677	1061010020	10	8	20	38	1717	2717	-18.6193	32.777			8.61	23	75.1945	24.6821	7.64468	15.2894	30.5787	13.5804	13.5804	27.1607
Mutasa	678	1061010020	10	8	20	40	1721	2721	-18.6208	32.7831			24.57	20	90.4903	64.6314	33.8908	67.7817	135.563	3.73612	3.73612	7.47225
Mutasa	679	1061010020	10	8	20	43	8888	8888	-18.6229	32.7816			46.62	32
Mutasa	680	1061010020	10	8	20	44	1755	2755	-18.6193	32.7887			12.52	40	73.1504	53.4539	6.18295	12.3659	24.7318	7.87137	7.87137	15.7427
Mutasa	681	1061010020	10	8	20	46	1752	8888	-18.6143	32.7905			34.6	35	62.1153		7.78235	15.5647	31.1294
Mutasa	682	1061010020	10	8	20	87	1684	8888	-18.6104	32.7909			36.53	21	91.8845		9.12215	18.2443	36.4886	5.37592	5.37592	10.7518
Mutasa	683	1061010020	10	8	20	37	1696	2696	-18.61	32.7909			57.56	37	75.6896	52.1344	9.25371	18.5074	37.0148	10.5894	10.5894	21.1789
Mutasa	684	1061010020	10	8	20	47	1701	2701	-18.6107	32.7903			30.59	37	115.166	175.221	12.4542	24.9084	49.8167	7.8554	7.8554	15.7108
Mutasa	685	1062150020	21	18	20	51	1749	2749	-18.8712	32.6343			50.53	36	57.7717	25.2921	6.47279	12.9456	25.8912	9.06298	9.06298	18.126
Mutasa	686	1062150020	21	18	20	66	1756	2756	-18.8766	32.6425			55.56	8888	84.2531	49.5009	8.61808	17.2362	34.4723	4.59762	4.59762	9.19523
Mutasa	687	1062150020	21	18	20	67	1700	2700	-18.8686	32.6352			57.56	33	102.053	79.6446	5.94955	11.8991	23.7982	10.3831	10.3831	20.7661
Mutasa	688	1062150020	21	18	20	68	1664	2664	-18.871	32.6373			16.53	23	63.9889	40.0548
Mutasa	689	1062150020	21	18	20	69	1668	2668	-18.8784	32.6408			38.54	32	48.622	43.4461	5.57232	11.1446	22.2893	11.0856	11.0856	22.1712
Mutasa	690	1062150020	21	18	20	80	1672	2672	-18.8781	32.6412			7.56	42	72.087	35.0737				6.158	6.158	12.316
Mutasa	691	1062150020	21	18	20	123	1699	8888	-18.8766	32.6415			7.56	28	100.973		11.5747	23.1493	46.2987	13.2188	13.2188	26.4377
Mutasa	692	1062150020	21	18	20	205	1705	8888	-18.8766	32.6415			16.53	48	116.786		64.7451	129.49	258.98	13.3459	13.3459	26.6917
Mutasa	693	1062150020	21	18	20	208	1750	2750	-18.8755	32.6418			28.55	40	30.8737	21.9675	3.05018	6.10036	12.2007	5.32888	5.32888	10.6578
Mutasa	694	1062150020	21	18	20	228	1753	2753	-18.8741	32.6358			35.52	8888	61.7108	37.1281	5.65174	11.3035	22.6069
Mutasa	695	1062230020	22	22	20	230	1702	2702	-18.9015	32.7129			7.56	27	103.855	73.553	9.32447	18.6489	37.2979	19.166	19.166	38.3321
Mutasa	696	1062230020	22	22	20	246	1667	2667	-18.9077	32.7064			23.49	27	75.2847	30.2017	6.1848	12.3696	24.7392	16.0674	16.0674	32.1347
Mutasa	697	1062230020	22	22	20	249	1681	8888	-18.908	32.7075			19.52	26	66.0423				0	9.47725	9.47725	18.9545
Mutasa	698	1062230020	22	22	20	252	1671	8888	-18.9036	32.7087			32.56	47	81.9027		19.1362	38.2724	76.5448	2.72226	2.72226	5.44453
Mutasa	699	1062230020	22	22	20	236	1679	2679	-18.903	32.7084			10.55	27	59.708	34.5039	19.4858	38.9715	77.9431	4.26744	4.26744	8.53488
Mutasa	700	1062230020	22	22	20	177	1698	2698	-18.9029	32.7081			17.51	25	45.523	80.7814	11.8408	23.6815	47.3631	7.0292	7.0292	14.0584
Mutasa	701	1062230020	22	22	20	181	1706	2706	-18.9095	32.7199			14.49	42	96.3274	104.156	49.9631	99.9262	199.852	13.6725	13.6725	27.3451
Mutasa	702	1062230020	22	22	20	194	1708	2708	-18.9097	32.7211			12.48	22	64.761	37.0665
Mutasa	703	1062230020	22	22	20	180	1741	2741	-18.9125	32.7201			33.54	17	50.5387	47.9655	7.25443	14.5089	29.0177	5.42834	5.42834	10.8567
Mutasa	704	1062230020	22	22	20	182	1710	2710	-18.9119	32.7203			31.54	29	72.509	50.4714
Mutasa	705	1062630020	26	28	20	184	1737	2737	-18.7704	32.6922			16.49	31	100.818	34.9792	8.74741	17.4948	34.9897	7.64735	7.64735	15.2947
Mutasa	706	1062630020	26	28	20	187	1644	2644	-18.7679	32.6847			25.53	24	130.077		10.289	20.578	41.1559
Mutasa	707	1062630020	26	28	20	202	1669	2669	-18.7679	32.6847			22.54	27	89.0513	64.9191	46.9055	93.811	187.622	9.53613	9.53613	19.0723
Mutasa	708	1062630020	26	28	20	206	1675	2675	-18.768	32.6879			19.52	36	78.7393	40.482	12.0235	24.047	48.0939	10.379	10.379	20.758
Mutasa	709	1062630020	26	28	20	212	1674	8888	-18.77	32.6919			19.52	44	88.7912		7.59682	15.1936	30.3873	5.88036	5.88036	11.7607
Mutasa	710	1062630020	26	28	20	213	1677	2677	-18.782	32.6956			23.49	29	74.9993	35.316				15.0218	15.0218	30.0436
Mutasa	711	1062630020	26	28	20	256	1685	2685	-18.7819	32.6955			12.48	25	61.6496	49.5406	1.00592	2.01183	4.02367
Mutasa	712	1062630020	26	28	20	273	1714	8888	-18.7825	32.6953			26.51	34	66.1077		9.43082	18.8616	37.7233	3.4683	3.4683	6.93661
Mutasa	713	1061710021	17	17	21	175	1713	2713	-18.6399	32.6331			23.49	36	84.6784	34.6278	23.5567	47.1133	94.2267	7.72562	7.72562	15.4512
Mutasa	714	1061710021	17	17	21	191	1722	2722	-18.6404	32.6317			24.51	39	71.856	62.9246	14.6754	29.3509	58.7018	14.3806	14.3806	28.7612
Mutasa	715	1061710021	17	17	21	210	1728	2728	-18.629	32.654			49.51	29	85.6745	48.5873
Mutasa	716	1061710021	17	17	21	232	1745	2745	-18.6268	32.6201			26.51	30	44.2326	19.7695
Mutasa	717	1061710021	17	17	21	174	1665	8888	-18.621	32.5966			20.53	24	39.0053
Mutasa	718	1061710021	17	17	21	189	1676	2676	-18.6223	32.6086			14.49	31	71.5663	35.9566	8.85703	17.7141	35.4281	9.04314	9.04314	18.0863
Mutasa	719	1061710021	17	17	21	214	1692	2692	-18.6254	32.6185			35.48	29	135.925	112.709	20.899	41.798	83.596	11.7888	11.7888	23.5776
Mutasa	720	106710030	7	5	30	7	1707	2707	-18.5344	32.8083			46.55	41	99.8419	64.642	1.97262	3.94524	7.89047	3.90443	3.90443	7.80887
Mutasa	721	106710030	7	5	30	10	1703	2703	-18.5346	32.8086			50.5	21	184.303	103.448	4.43308	8.86617	17.7323	3.08683	3.08683	6.17366
Mutasa	722	106710030	7	5	30	1	8888	2738	-18.5397	32.8112			43.53	21		41.6555				6.79224	6.79224	13.5845
Mutasa	723	106710030	7	5	30	4	1735	2735	-18.5409	32.8032			35.48	25	66.3063	43.6843	12.4376	24.8752	49.7504	8.08286	8.08286	16.1657
Mutasa	724	106710030	7	5	30	5	1740	2740	-18.5471	32.7972			37.52	24	72.3082	52.8171	10.4526	20.9052	41.8103	4.49721	4.49721	8.99441
Mutasa	725	106710030	7	5	30	13	1670	8888	-18.548	32.7946			15.51	21	66.247		4.89722	9.79444	19.5889
Mutasa	726	106710030	7	5	30	15	1683	2683	-18.5482	32.7949			18.5	26	101.596	47.3919	32.0868	64.1735	128.347	9.32395	9.32395	18.6479
Mutasa	727	106710030	7	5	30	17	1687	2687	-18.5484	32.7951			9.49	30	78.925	41.2577	22.8569	45.7137	91.4275
Mutasa	728	106710030	7	5	30	19	1715	2715	-18.552	32.8006			19.48	26	66.575	63.2546	13.3558	26.7117	53.4233
Mutasa	729	106710030	7	5	30	89	1716	2716	-18.5513	32.7971			21.49	31	81.2285	55.5747	12.8454	25.6908	51.3816	6.46072	6.46072	12.9214
Mutasa	730	1061010030	10	9	30	28	1723	2723	-18.6278	32.7764			32.53	24	74.4982	49.3559	11.6549	23.3097	46.6195	12.7821	12.7821	25.5642
Mutasa	731	1061010030	10	9	30	30	1730	2730	-18.6279	32.7717			36.47	42	88.5848	60.4741	12.1997	24.3994	48.7987	10.052	10.052	20.1039
Mutasa	732	1061010030	10	9	30	83	1726	2726	-18.629	32.7649			29.5	38	96.9542	60.3109
Mutasa	733	1061010030	10	9	30	86	1709	2709	-18.6276	32.7607			25.49	20	53.0888	40.0782
Mutasa	734	1061010030	10	9	30	90	1734	2734	-18.6358	32.7717			52.47	39	61.5984	77.0651	9.8123	19.6246	39.2492	11.8177	11.8177	23.6354
Mutasa	735	1061010030	10	9	30	98	1732	2732	-18.6393	32.771			38.47	26	59.4438	58.2845				7.08531	7.08531	14.1706
Mutasa	736	1061010030	10	9	30	100	1736	2736	-18.6452	32.7629			6.51	22	69.6515	40.1383	12.0789	24.1579	48.3158	5.64372	5.64372	11.2874
Mutasa	737	1061010030	10	9	30	111	1746	2746	-18.643	32.7658			39.49	30	52.8915	33.0946	8.68923	17.3785	34.7569
Mutasa	738	1061010030	10	9	30	112	1693	2693	-18.6436	32.7678			52.47	24	93.325	71.3251	15.1188	30.2376	60.4751	25.6952	25.6952	51.3903
Mutasa	739	1061010030	10	9	30	31	1690	8888	-18.6165	32.7805			6.51	27	74.8414		7.35212	14.7042	29.4085	7.00173	7.00173	14.0035
Mutasa	740	1061310030	13	13	30	35	1719	8888	-18.4724	32.5027			7.49	46	91.5179		9.19785	18.3957	36.7914	8.5713	8.5713	17.1426
Mutasa	741	1061310030	13	13	30	36	1720	2720	-18.4439	32.4988			38.44	22	69.4798	53.9564	11.1656	22.3312	44.6625	4.32565	4.32565	8.6513
Mutasa	742	1061310030	13	13	30	64	1727	2727	-18.4449	32.504			22.47	46	97.9593	57.3658
Mutasa	743	1061310030	13	13	30	45	1731	2731	-18.4578	32.4998			39.46	22	58.2918	32.7436				4.47619	4.47619	8.95238
Mutasa	744	1061310030	13	13	30	49	1743	2743	-18.4578	32.4908			57.46	32	62.1419	32.04	4.23191	8.46381	16.9276	11.3072	11.3072	22.6144
Mutasa	745	1061310030	13	13	30	70	1739	2739	-18.4376	32.4876			18.46	24	41.4367	12.7392	9.38701	18.774	37.5481	4.30125	4.30125	8.6025
Mutasa	746	1061310030	13	13	30	82	1733	8888	-18.4364	32.4893			46.49	28	54.2419		2.69392	5.38784	10.7757	4.4905	4.4905	8.98101
Mutasa	747	1061310030	13	13	30	84	1742	2742	-18.4407	32.4887			37.45	29	53.2425	26.4344	28.7446	57.4893	114.979	3.65253	3.65253	7.30505
Mutasa	748	1061310030	13	13	30	126	1691	2691	-18.4398	32.4841			28.45	36	92.4716	69.432	18.127	36.2539	72.5078	4.27814	4.27814	8.55627
Mutasa	749	1061310030	13	13	30	165	1712	2712	-18.4498	32.4874			12.42	25	71.7084	55.5997	8.91844	17.8369	35.6738	7.05921	7.05921	14.1184
Mutasa	750	1062910030	29	30	30	149	1748	2748	-18.3301	33.0152			32.49	27	67.7348	39.2686	2.76414	5.52827	11.0565
Mutasa	751	1062910030	29	30	30	147	1767	2767	-18.3302	33.0178			40.44	8888	63.5016	38.0789	35.9502	71.9005	143.801
Mutasa	752	1062910030	29	30	30	155	1770	2770	-18.3359	33.0188			0.43	34	80.5028	49.3597				10.5542	10.5542	21.1084
Mutasa	753	1062910030	29	30	30	158	1778	2778	-18.3347	33.0196			10.48	40	64.7946	27.847	3.7837	7.56741	15.1348	7.09184	7.09184	14.1837
Mutasa	754	1062910030	29	30	30	146	1773	2773	-18.3327	33.019			35.42	25	56.2566	30.9494	5.25055	10.5011	21.0022	8.45076	8.45076	16.9015
Mutasa	755	1062910030	29	30	30	150	1771	2771	-18.3364	33.0225			34.5	36	68.0679	37.7587	23.6464	47.2927	94.5855	12.1524	12.1524	24.3049
Mutasa	756	1062910030	29	30	30	144	1777	2777	-18.3378	33.0209			33.48	33	66.3824	19.6752
Mutasa	757	1062910030	29	30	30	148	1775	2775	-18.3384	33.0175			52.44	25	58.8273	27.6719	5.48376	10.9675	21.935	3.97252	3.97252	7.94503
Mutasa	758	1062910030	29	30	30	152	1781	8888	-18.34	33.026			30.49	20	61.362
Mutasa	759	1061610039	16	15	39	195	1776	2776					37.45	28	68.2348	22.3684	6.0255	12.051	24.102
Mutasa	760	1061610039	16	15	39	198	1784	2784					24.44	25	60.8578	62.637	9.1633	18.3266	36.6532
Mutasa	761	1061610039	16	15	39	200	8888	2783					51.45	22		43.2016
Mutasa	762	1061610039	16	15	39	220	8888	2769					51.45	24		37.1021				5.35237	5.35237	10.7047
Mutasa	763	1061610039	16	15	39	233	1768	2768					8.48	25	67.9396	51.6134				3.88592	3.88592	7.77184
Mutasa	764	1061610039	16	15	39	183	1774	2774	-18.7319	32.5176			33.48	8888	86.3724	46.6771	7.51298	15.026	30.0519	5.12003	5.12003	10.2401
Mutasa	765	1061610039	16	15	39	253	1772	2772	-18.7416	32.51			12.42	36	92.5373	57.8865	5.24505	10.4901	20.9802	8.89942	8.89942	17.7988
Mutasa	766	1061610039	16	15	39	255	1779	2779	-18.7456	32.5001			49.45	33	64.0258	22.7541				24.7889	24.7889	49.5778
Mutasa	767	1061610039	16	15	39	227	1780	8888	-18.7493	32.4922			48.43	31	31.2115		5.90422	11.8084	23.6169
Mutasa	768	1061610039	16	15	39	229	1782	2782	-18.7439	32.5046			24.44	21	77.2891	68.766
Mutasa	769	106910040	9	6	40	24	1785	2785	-18.5632	32.8684			57.46	45	83.7231	25.7198	5.15846	10.3169	20.6339
Mutasa	770	106910040	9	6	40	22	1760	2760	-18.5637	32.8739			22.47	25			18.3443	36.6886	73.3772	4.16904	4.16904	8.33808
Mutasa	771	106910040	9	6	40	81	1765	2765	-18.5599	32.8717			27.43	22			14.6325	29.265	58.53	3.32903	3.32903	6.65806
Mutasa	772	106910040	9	6	40	23	1764	2764	-18.5652	32.8686			6.44	32	58.7935	39.1998	19.4515	38.9031	77.8061	5.25784	5.25784	10.5157
Mutasa	773	106910040	9	6	40	60	1761	2761	-18.5572	32.8714			30.46	45		19.7294	11.2296	22.4593	44.9185
Mutasa	774	106910040	9	6	40	97	1766	2766	-18.567	32.876			42.45	27		29.6793	26.5713	53.1426	106.285	3.24985	3.24985	6.49971
Mutasa	775	106910040	9	6	40	109	1759	2759	-18.5611	32.8753			28.42	43	52.4097	21.6278	9.88187	19.7637	39.5275	10.3029	10.3029	20.6058
Mutasa	776	106910040	9	6	40	110	1762	2762	-18.5602	32.8747			26.41	26		55.1073	15.211	30.422	60.844	7.39336	7.39336	14.7867
Mutasa	777	106910040	9	6	40	29	1758	2758	-18.5609	32.8785			9.43	43			4.6168	9.23359	18.4672	10.9748	10.9748	21.9495
Mutasa	778	106910040	9	6	40	55	1806	2806	-18.5412	32.8753			36.4	36	51.7583	22.2657	2.79925	5.5985	11.197
Mutasa	779	106910040	9	6	40	57	1809	2809	-18.5451	32.8759			40.41	32	34.112	20.7948	7.96724	15.9345	31.869
Mutasa	780	1062810040	28	29	40	41	1814	2814	-18.262	33.008			20.44	28	48.5557	31.5655	6.88357	13.7671	27.5343	26.1569	26.1569	52.3138
Mutasa	781	1062810040	28	29	40	42	1811	2811	-18.2691	33.0087			18.43	24	37.6611	27.0594
Mutasa	782	1062810040	28	29	40	59	1808	2808	-18.269	33.0083			15.41	24	61.3944	47.7038	31.4791	62.9581	125.916
Mutasa	783	1062810040	28	29	40	63	1813	2813	-18.269	33.0113			43.43	41	70.1302	31.8671
Mutasa	784	1062810040	28	29	40	65	1812	2812	-18.2689	33.0127			21.42	31	36.0078	31.2785
Mutasa	785	1062810040	28	29	40	77	1807	2807	-18.2739	33.0115			25.43	44	62.4403	47.4505	2.44152	4.88304	9.76607
Mutasa	786	1062810040	28	29	40	78	1810	2810	-18.2755	33.0103			50.4	8888	44.4336	32.6784	16.1925	32.385	64.7699
Mutasa	787	1062170060	21	19	60	234	8888	2815	-18.8751	32.6591			28.42	30		48.8709
Mutasa	788	1062170060	21	19	60	178	1747	2747	-18.876	32.6569			38.41	45		35.6761	10.5588	21.1175	42.2351	7.54661	7.54661	15.0932
Mutasa	789	1062170060	21	19	60	250	1763	2763	-18.8765	32.6551			43.43	40			7.11186	14.2237	28.4474
Mutasa	790	1062170060	21	19	60	188	1797	2797	-18.8767	32.6553			11.37	33	54.1139	41.2041	6.30628	12.6126	25.2251	6.46309	6.46309	12.9262
Mutasa	791	1062170060	21	19	60	243	1794	2794	-18.8767	32.6535			16.39	34	57.8458	50.4818	4.35619	8.71238	17.4248
Mutasa	792	1062170060	21	19	60	247	1798	8888	-18.8744	32.6584			35.38	45	47.3092		5.72706	11.4541	22.9083
Mutasa	793	1062170060	21	19	60	196	8888	2801	-18.8676	32.6657			52.4	39		58.8359
Mutasa	794	1062170060	21	19	60	199	1805	2805	-18.8751	32.6609			43.43	21	91.31	57.5533	25.4526	50.9051	101.81
Mutasa	795	1062170060	21	19	60	218	1788	2788	-18.8742	32.6605			28.42	33	62.3082	43.367	14.3075	28.615	57.2301
Mutasa	796	1062170060	21	19	60	222	1799	2799	-18.8696	32.6558			19.42	34	84.9035	47.7785	9.57291	19.1458	38.2916
Mutasa	797	1062530060	25	26	60	264	1796	2796	-18.9271	32.4945				49	68.0443	32.3344	5.17295	10.3459	20.6918	4.2116	4.2116	8.42319
Mutasa	798	1062530060	25	26	60	265	1793	2793	-18.9359	32.485			17.41	43	78.8959	49.8029
Mutasa	799	1062530060	25	26	60	266	1804	2804	-18.9317	32.4864			17.41	41	74.7042	54.6823	9.19355	18.3871	36.7742
Mutasa	800	1062530060	25	26	60	223	1787	2787	-18.9243	32.4811			35.38	26	100.473	50.7353	6.48934	12.9787	25.9573
Mutasa	801	1062530060	25	26	60	237	1790	2790	-18.934	32.4621			19.38	28	130.144	91.2316	11.3168	22.6336	45.2672
Mutasa	802	106910061	9	7	61	103	1792	2792	-18.6439	32.8417			54.41	30	70.0762	39.0159	4.35619	8.71238	17.4248
Mutasa	803	106910061	9	7	61	105	1795	8888	-18.6507	32.8411			57.4	22	73.5861		9.35859	18.7172	37.4343
Mutasa	804	106910061	9	7	61	26	1800	2800	-18.6514	32.8416			38.37	35	57.9364	44.255	5.47315	10.9463	21.8926
Mutasa	805	106910061	9	7	61	50	1786	8888	-18.6535	32.8427			27.4	22	70.5128		11.6324	23.2647	46.5295
Mutasa	806	106910061	9	7	61	52	1789	2789	-18.6529	32.8427			43.4	8888	67.0439	36.2102	11.1771	22.3542	44.7084
Mutasa	807	106910061	9	7	61	56	1791	2791	-18.6542	32.8403			40.38	34	84.7722	50.0778	7.60188	15.2038	30.4075
Mutasa	808	106910061	9	7	61	58	1803	2803	-18.6533	32.839			22.41	27	74.8432	46.8618	6.15111	12.3022	24.6044
Mutasa	809	106910061	9	7	61	133	1802	2802	-18.6715	32.8335			33.41	29	78.6619	42.7901	7.68292	15.3658	30.7317
Mutasa	810	1061210070	12	12	70	122	1817	2817	-18.5222	32.5598			54.41	44	67.7322	46.2784	14.2661	28.5323	57.0646	6.13485	6.13485	12.2697
Mutasa	811	1061210070	12	12	70	125	1820	2820	-18.5161	32.5772			30.42	47	63.4466	45.3726	15.4941	30.9883	61.9765
Mutasa	812	1061210070	12	12	70	128	1845	2845	-18.5177	32.5728			38.37	27	51.1885	30.9559
Mutasa	813	1061210070	12	12	70	130	1836	2836	-18.5171	32.5771			51.38	40	41.407	22.6688	13.687	27.374	54.748
Mutasa	814	1061210070	12	12	70	132	1846	2846	-18.552	32.5761			32.43	36	86.7737	47.1447	1.832	3.66399	7.32799
Mutasa	815	1061210070	12	12	70	115	1860	2860	-18.5449	32.5661			10.41	41	86.267	39.0059	5.98218	11.9644	23.9287	11.2319	11.2319	22.4637
Mutasa	816	1061210070	12	12	70	153	1879	2879	-18.5505	32.5784			22.41	34	66.2653	95.3111	14.8123	29.6246	59.2491	7.14438	7.14438	14.2888
Mutasa	817	1061210070	12	12	70	156	1873	2873	-18.5501	32.5827			50.37	28	78.485	55.6313	10.0785	20.157	40.3141	6.45608	6.45608	12.9122
Mutasa	818	1061210070	12	12	70	160	1822	2822	-18.548	32.5827			25.4	30	63.2321	44.3103	15.2513	30.5025	61.0051
Mutasa	819	1061210070	12	12	70	154	1824	2824	-18.5467	32.5836			25.4	18	68.6594	50.4779	10.7764	21.5529	43.1057
Mutasa	820	1062410070	24	24	70	157	1838	2838	-18.7882	32.5978			9.4	28	32.0703	20.1201	4.98105	9.96211	19.9242	5.11205	5.11205	10.2241
Mutasa	821	1062410070	24	24	70	193	1861	2861	-18.7912	32.5948			33.41	22	71.8969	58.7652	8.78361	17.5672	35.1344	4.44075	4.44075	8.8815
Mutasa	822	1062410070	24	24	70	242	8888	8888	-18.7911	32.5888			47.34	24
Mutasa	823	1062410070	24	24	70	197	1875	2875	-18.7945	32.5949			54.41	24	32.1893	28.3611	5.14892	10.2978	20.5957	5.54631	5.54631	11.0926
Mutasa	824	1062410070	24	24	70	248	1880	2880	-18.7875	32.5953			23.36	35	84.6244	36.0965	12.5401	25.0803	50.1605	2.82678	2.82678	5.65357
Mutasa	825	1062410070	24	24	70	251	1839	8888			-18.7844	32.5981	13.37	24			5.54585	11.0917	22.1834
Mutasa	826	1062410070	24	24	70	254	1829	2829			-18.7844	32.5981	42.41	8888	90.5113	50.2788	3.93729	7.87459	15.7492
Mutasa	827	1062410070	24	24	70	215	1828	8888	-18.79	32.5908			55.39	41	65.3088		35.2329	70.4658	140.932
Mutasa	828	1062410070	24	24	70	217	1841	2841	-18.7892	32.5891			36.37	30	38.1939	43.7078	3.87539	7.75078	15.5016
Mutasa	829	1061610080	16	16	80	159	8888	2854	-18.6683	32.5079			45.37	38		32.3703
Mutasa	830	1061610080	16	16	80	162	1870	8888	-18.6835	32.5018			29.37	29	75.2969					10.9138	10.9138	21.8275
Mutasa	831	1061610080	16	16	80	163	1881	2881	-18.6706	32.4982			52.34	23	58.9777	22.4535	24.1967	48.3934	96.7867
Mutasa	832	1061610080	16	16	80	164	1831	2831	-18.6741	32.4938			9.36	18	86.5957	42.3292	22.5238	45.0476	90.0952
Mutasa	833	1061610080	16	16	80	167	1844	2844	-18.678	32.5036			28.35	25	64.1536	43.228
Mutasa	834	1061610080	16	16	80	169	1842	2842	-18.6647	32.4952			57.36	32	121.944	72.8109	24.9737	49.9473	99.8947
Mutasa	835	1061610080	16	16	80	151	8888	2857	-18.662	32.4948			29.37	21		39.421				21.0246	21.0246	42.0493
Mutasa	836	1061610080	16	16	80	145	1871	2871	-18.6556	32.4998			28.35	28	93.0641	64.3598				8.81443	8.81443	17.6289
Mutasa	837	1061610080	16	16	80	219	1872	2872	-18.6677	32.4979			21.36	38	86.4881	36.8911	11.3067	22.6134	45.2267	3.09312	3.09312	6.18624
Mutasa	838	1061610080	16	16	80	224	1874	2874	-18.7917	32.5875			52.34	23	79.8251	58.0534	12.5065	25.013	50.026
Mutasa	839	1062410080	24	25	80	240	1818	2818	-18.7886	32.587			9.36	34	77.0441	37.1675	8.75611	17.5122	35.0244	5.7853	5.7853	11.5706
Mutasa	840	1062410080	24	25	80	244	1843	2843	-18.7884	32.5867			18.37	22	55.4904	31.0824	3.46129	6.92259	13.8452
Mutasa	841	1062410080	24	25	80	201	1863	2863	-18.7847	32.587			23.33	39	62.4881		13.5038	27.0075	54.015	5.41379	5.41379	10.8276
Mutasa	842	1062410080	24	25	80	207	8888	2876	-18.7811	32.5865			51.35	36		45.7756				6.62534	6.62534	13.2507
Mutasa	843	1062410080	24	25	80	176	1878	2878	-18.7802	32.5876			56.38	17	86.2535	51.8933	4.71895	9.4379	18.8758	5.25168	5.25168	10.5034
Mutasa	844	1062410080	24	25	80	209	1877	8888	-18.7799	32.5892			36.34	31	65.1838		16.4511	32.9023	65.8046	7.39536	7.39536	14.7907
Mutasa	845	1062410080	24	25	80	211	1901	2901	-18.7721	32.5914			18.37	20	84.2598	59.9577	10.1622	20.3244	40.6488	12.073	12.073	24.1459
Mutasa	846	1062410080	24	25	80	216	1906	2906	-18.7591	32.5921			29.37	23	65.5514	42.0597	6.23341	12.4668	24.9336	9.9476	9.9476	19.8952
Mutasa	847	1062410080	24	25	80	235	1905	2905	-18.758	32.5953			30.39	24	78.7982	54.8609	7.80952	15.619	31.2381	4.46449	4.46449	8.92898
Mutasa	848	1062410080	24	25	80	268	1893	8888					30.39	25	91.1171		13.7998	27.5996	55.1992
Mutasa	849	1062610080	26	27	80	274	1898	2898					32.39	19	57.1278	47.976	9.83264	19.6653	39.3306
Mutasa	850	1062610080	26	27	80	260	1907	2907	-18.819	32.7076			13.34	37	63.7436	45.379	24.4735	48.947	97.894
Mutasa	851	1062610080	26	27	80	261	1904	2904	-18.8255	32.6969			22.37	20	79.8822	52.9658	13.8971	27.7941	55.5883	4.4341	4.4341	8.8682
Mutasa	852	1062610080	26	27	80	270	1943	2943	-18.8197	32.6968			37.36	25	67.4311	62.2423	14.9725	29.945	59.89	12.029	12.029	24.058
Mutasa	853	1062170081	21	20	81	225	1827	2827	-18.8769	32.6482			22.37	21	61.0912	54.2352	4.2938	8.58761	17.1752
Mutasa	854	1062170081	21	20	81	238	1847	2847	-18.8861	32.6351			10.38	21	68.283	36.5486	9.59181	19.1836	38.3672	2.29336	2.29336	4.58672
Mutasa	855	1062170081	21	20	81	239	1835	2835	-18.8682	32.6518			46.39	26	66.2619	45.0376	14.2175	28.435	56.8701	5.87699	5.87699	11.754
Mutasa	856	1062170081	21	20	81	241	1865	2865	-18.8697	32.6538			29.34	38	70.4419		5.39892	10.7978	21.5957	1.76767	1.76767	3.53535
Mutasa	857	1062170081	21	20	81	245	1887	2887	-18.8453	32.6462			13.31	38	105.036	65.437	2.453	4.90601	9.81202	15.8866	15.8866	31.7732
Mutasa	858	1062170081	21	20	81	262	1912	2912	-18.8602	32.6496			34.37	47	76.6837	37.2901				13.4606	13.4606	26.9212
Mutasa	859	1062170081	21	20	81	263	1914	8888	-18.8778	32.6522			50.3	22	66.3987		5.14784	10.2957	20.5914	4.65556	4.65556	9.31113
Mutasa	860	1062170081	21	20	81	267	1919	2919	-18.8729	32.6684			32.36	24	84.8739	42.8445	17.0608	34.1215	68.243	4.41589	4.41589	8.83179
Mutasa	861	106510120	5	2	120	96	1917	2917	-18.4904	32.8807			24.31	34	83.0871	57.21	14.4581	28.9162	57.8325	11.5147	11.5147	23.0293
Mutasa	862	106510120	5	2	120	34	1923	8888	-18.4928	32.8817			53.32	39	86.1638		13.9034	27.8068	55.6137
Mutasa	863	106510120	5	2	120	85	1930	2930	-18.4874	32.8937			53.32	21	68.0351	43.9125	10.3633	20.7266	41.4532	5.03669	5.03669	10.0734
Mutasa	864	106510120	5	2	120	92	1933	2933	-18.4857	32.896			20.34	22	55.8069	34.3512	43.1904	86.3809	172.762	11.4124	11.4124	22.8248
Mutasa	865	106510120	5	2	120	61	1833	2833	-18.4963	32.8873			16.3	28	80.8333	62.4424	6.23944	12.4789	24.9578	8.2674	8.2674	16.5348
Mutasa	866	106510120	5	2	120	48	1849	2849	-18.4971	32.8833			40.31	22	92.0993	48.798	36.4895	72.9789	145.958	15.3687	15.3687	30.7375
Mutasa	867	106510120	5	2	120	53	1848	2848	-18.4962	32.8843			26.32	26	48.9684	39.0674	59.3922	118.784	237.569	5.0539	5.0539	10.1078
Mutasa	868	106510120	5	2	120	54	1856	2856	-18.4952	32.88			19.32	35	70.698	37.8689	11.1677	22.3354	44.6707	2.06583	2.06583	4.13166
Mutasa	869	106510120	5	2	120	73	1853	2853	-18.4944	32.8858			19.32	26	75.0639	40.4777	7.29301	14.586	29.172
Mutasa	870	106510121	5	3	121	101	1866	2866	-18.4759	32.8801			32.36	45	49.8289	30.2876	1.48711	2.97423	5.94846	3.57933	3.57933	7.15866
Mutasa	871	106510121	5	3	121	72	1885	2885	-18.4761	32.8747			40.31	20	69.9027	37.6479	78.9736	157.947	315.895	2.58084	2.58084	5.16167
Mutasa	872	106510121	5	3	121	94	8888	2931	-18.4815	32.8714			19.32	28		50.6128
Mutasa	873	106510121	5	3	121	95	1935	2935	-18.4823	32.874			49.31	24	68.0011	45.0094
Mutasa	874	106510121	5	3	121	102	1941	2941	-18.4823	32.8715			21.32	29	82.8173	72.9881	10.3718	20.7437	41.4873
Mutasa	875	106510121	5	3	121	108	1945	2945	-18.4839	32.877			13.31	28	71.9701	56.4629	8.4565	16.913	33.826	8.2828	8.2828	16.5656
Mutasa	876	106510121	5	3	121	27	1939	2939	-18.4841	32.8766			15.31	24	75.5997	66.593	14.7452	29.4905	58.981	6.79322	6.79322	13.5864
Mutasa	877	106510121	5	3	121	39	1946	2946	-18.4836	32.876			26.32	28	56.1063	25.096	7.79337	15.5867	31.1735
Mutasa	878	106510121	5	3	121	71	1821	8888	-18.4843	32.8754			17.31	34	63.9565		7.10582	14.2116	28.4233
Mutasa	879	106510121	5	3	121	129	1850	2850	-18.4851	32.8767			10.35	21	63.3457	54.9721	7.94524	15.8905	31.7809	6.43274	6.43274	12.8655
Mutasa	880	1061110130	11	10	130	137	1834	2834	-18.639	32.6324			18.33	21	95.5444	49.8054	44.4106	88.8212	177.642	12.0506	12.0506	24.1012
Mutasa	881	1061110130	11	10	130	141	1858	2858	-18.5722	32.6437			11.27	26	78.9815	43.7883	15.5437	31.0873	62.1747
Mutasa	882	1061110130	11	10	130	143	1867	2867	-18.6722	32.6052			37.32	35	45.0677	40.7728	12.2387	24.4774	48.9548	9.07732	9.07732	18.1546
Mutasa	883	1061110130	11	10	130	120	1882	2882	-18.6091	32.6302			41.33	34	68.4768	60.46	4.4339	8.8678	17.7356
Mutasa	884	1061110130	11	10	130	124	1886	8888	-18.5809	32.6392			28.32	32	83.6732		2.69222	5.38443	10.7689	5.68911	5.68911	11.3782
Mutasa	885	1061110130	11	10	130	134	1926	2926	-18.5802	32.64			36.3	42	106.219	62.1747				4.61699	4.61699	9.23398
Mutasa	886	1061110130	11	10	130	136	1929	2929	-18.5842	32.6384			25.33	8888	67.2521	44.5915	8.63466	17.2693	34.5386	8.83548	8.83548	17.671
Mutasa	887	1061110130	11	10	130	138	1936	2936	-18.5889	32.627			59.27	36	82.7441	56.8082	19.3967	38.7934	77.5869	17.1252	17.1252	34.2504
Mutasa	888	1061110130	11	10	130	116	1938	2938	-18.5787	32.6284			14.29	29	92.0884	76.1275	8.54123	17.0825	34.1649
Mutasa	889	1061110130	11	10	130	118	1826	2826	-18.6201	32.6554			6.34	48	46.1636	94.2767	5.7902	11.5804	23.1608
Mutasa	890	106110140	1	1	140	12	1830	2830	-18.3932	33.0119			24.31	20	67.8231	47.1576	8.81584	17.6317	35.2633	30.265	30.265	60.53
Mutasa	891	106110140	1	1	140	14	1864	2864	-18.3852	33.0218			18.33	27	81.253	54.2765	32.6888	65.3776	130.755	6.26759	6.26759	12.5352
Mutasa	892	106110140	1	1	140	16	1868	2868	-18.3842	33.0213			18.33	36		39.2047	8.63366	17.2673	34.5346	3.36031	3.36031	6.72062
Mutasa	893	106110140	1	1	140	18	1888	2888	-18.3823	33.0215			40.31	28	68.5968	66.1214	6.71883	13.4377	26.8753	25.1176	25.1176	50.2351
Mutasa	894	106110140	1	1	140	20	1884	2884	-18.3793	33.0231			58.32	40	73.2963	33.6229				6.61616	6.61616	13.2323
Mutasa	895	106110140	1	1	140	8	1890	8888	-18.3829	33.0258			18.3	32	67.2438		21.5674	43.1349	86.2698
Mutasa	896	106110140	1	1	140	9	1913	2913	-18.3918	33.015			48.26	39	27.9221	67.868	5.38499	10.77	21.54	15.188	15.188	30.376
Mutasa	897	106110140	1	1	140	11	1916	2916	-18.3991	33.0161			38.28	35	84.5929	47.8722	4.28318	8.56635	17.1327	4.92364	4.92364	9.84728
Mutasa	898	106110140	1	1	140	25	1922	2922	-18.4003	33.0168			22.31	35	66.8884	61.8741	11.7936	23.5873	47.1746	15.5811	15.5811	31.1622
Mutasa	899	106110140	1	1	140	62	1924	2924	-18.4016	33.0132			38.28	26	55.4793	31.0473	17.4175	34.835	69.6701	5.89747	5.89747	11.7949
Mutasa	900	106110140	1	1	140	91	1925	2925					52.27	37	63.2299	36.3291	8.82092	17.6418	35.2837	4.95505	4.95505	9.91011
Mutasa	901	1061110200	11	11	200	6	1927	2927	-18.5663	32.6245			27.3	21	91.4382	54.6141
Mutasa	902	1061110200	11	11	200	2	1934	2934	-18.5651	32.628			49.28	21	67.9077	40.8191	16.3493	32.6987	65.3973
Mutasa	903	1061110200	11	11	200	3	1897	8888	-18.5673	32.6332			41.3	29	77.1016
Mutasa	904	1061110200	11	11	200	135	1900	2900	-18.5673	32.6239			24.28	26		53.5923	18.2308	36.4615	72.9231	7.49409	7.49409	14.9882
Mutasa	905	1061110200	11	11	200	139	1903	8888	-18.5762	32.6227			40.28	24	60.9662		21.4388	42.8776	85.7552	10.9071	10.9071	21.8142
Mutasa	906	1061110200	11	11	200	119	1942	2942	-18.5692	32.6204			39.29	25	57.4601	41.1992	9.74423	19.4885	38.9769
Mutasa	907	1061110200	11	11	200	121	1909	8888	-18.5722	32.6207			59.24	8888	69.5122		12.2377	24.4755	48.951
Mutasa	908	1061110200	11	11	200	127	1937	2937	-18.5727	32.6166			16.26	36	99.2831		20.6066	41.2132	82.4264
Mutasa	909	1061110200	11	11	200	131	1819	2819	-18.5789	32.6167			20.3	22	46.6632	43.0376				19.0577	19.0577	38.1154
Mutasa	910	1061110200	11	11	200	140	1892	8888	-18.5731	32.6113			46.32	35	55.9643		14.4773	28.9545	57.909
Mutasa	911	1061110200	11	11	200	142	1840	2840					29.31	39	58.908	21.384	5.17265	10.3453	20.6906	4.49101	4.49101	8.98203
Mutasa	912	1061110200	11	11	200	117	1899	2899					15.28	40	74.0563	66.7072	27.8901	55.7802	111.56	10.95	10.95	21.9001
Mutasa	913	1061110200	11	11	200	114	1902	2902					41.3	38	53.0078	51.1805	46.3383	92.6765	185.353	11.104	11.104	22.208
