# Supplementary material for: Urine Se concentration poorly predicts plasma Se concentration at sub-district scales in Zimbabwe, limiting its value as a biomarker of population Se status
Source: Front Nutr. 2024 Feb 7;11:1288748. doi: 10.3389/fnut.2024.1288748 (PMC10879291; doi:10.3389/fnut.2024.1288748)
Supplement: Supplementary file 1 [file Data_Sheet_1.zip › data -R-SCRIPTS/R-Script GMM]

############################################################################
#
#  R libraries and functions
#

	library(openxlsx)
	library(sp)
	library(nlme)

	source("CEPHaStat_3.2.R")
#
############################################################################
#
#  Read in the data
#
	data_in.df<-read.xlsx("ZIMGRTA SCRIPT MAPPING urine-28042023.xlsx",
		sheet=1 ,startRow=1,colNames=T)
	names(data_in.df)
#
#  First, change all 8888 entries to NA (CHECK)
#
	n.r<-nrow(data_in.df)
	n.c<-ncol(data_in.df)
	
#	
	for (i in 1:n.c){
	for (j in 1:n.r){
		if(!is.na(data_in.df[j,i])){
		if(data_in.df[j,i]==8888){data_in.df[j,i]<-NA}
		}
	}}

#
	names(data_in.df)
#
#  	Extract subset needed

	data.df<-data_in.df[,c(1,6,7,8,9,24,27,28,31)]
	names(data.df)[c(2,5,6,7,8,9)]<-c("enumeration.area","hse.longitude","mother.plasma.Se","child.plasma.Se",
	"mother.urine.Se","child.urine.Se")

##################################################################################################################
#
#  WRA
#
#  Exploratory analysis of the Se data
#
	lab.plasma<-(expression(paste("Plasma Se / ",mu,g,L^{-1})))
	lab.urine<-(expression(paste("Urinary Se / ",mu,g,L^{-1})))

	summa(data.df$mother.plasma.Se)	
	summa(log(data.df$mother.plasma.Se))
	summa(data.df$mother.urine.Se)
	summa(log(data.df$mother.urine.Se))

	summaplot(data.df$mother.plasma.Se)	
	summaplot(log(data.df$mother.plasma.Se))
	summaplot(data.df$mother.urine.Se)
	summaplot(log(data.df$mother.urine.Se))

	par(mar=c(5,5,3,3))
	plot(data.df$mother.urine.Se,data.df$mother.plasma.Se,log="xy",pch=16,xlab=lab.urine,ylab=lab.plasma)


	resids<-lm(log(mother.plasma.Se)~log(mother.urine.Se),data=data.df)$residuals
	
	summa(resids)
	summaplot(resids)
	
	lmm.mother.null<-lme(fixed=log(mother.plasma.Se)~1,random=~1|district/enumeration.area/household.id,
	data=data.df, na.action=na.omit)

	lmm.mother<-lme(fixed=log(mother.plasma.Se)~log(mother.urine.Se),random=~1|district/enumeration.area/household.id,
	data=data.df, na.action=na.omit)

	summa(residuals(lmm.mother))
	summaplot(residuals(lmm.mother))

	VarCorr(lmm.mother.null)
	VarCorr(lmm.mother)


	anova(lmm.mother)

##################################################################################################################
#
#  Children
#
#  Exploratory analysis of the Se data
#
	lab.plasma<-(expression(paste("Plasma Se / ",mu,g,L^{-1})))
	lab.urine<-(expression(paste("Urinary Se / ",mu,g,L^{-1})))

	summa(data.df$child.plasma.Se)	
	summa(log(data.df$child.plasma.Se))
	summa(data.df$child.urine.Se)
	summa(log(data.df$child.urine.Se))

	summaplot(data.df$child.plasma.Se)	
	summaplot(log(data.df$child.plasma.Se))
	summaplot(data.df$child.urine.Se)
	summaplot(log(data.df$child.urine.Se))

	par(mar=c(5,5,3,3))
	plot(data.df$child.urine.Se,data.df$child.plasma.Se,log="xy",pch=16,xlab=lab.urine,ylab=lab.plasma)


	resids<-lm(log(child.plasma.Se)~log(child.urine.Se),data=data.df)$residuals
	
	summa(resids)
	summaplot(resids)
	
	lmm.child.null<-lme(fixed=log(child.plasma.Se)~1,random=~1|district/enumeration.area/household.id,
	data=data.df, na.action=na.omit)

	lmm.child<-lme(fixed=log(child.plasma.Se)~log(child.urine.Se),random=~1|district/enumeration.area/household.id,
	data=data.df, na.action=na.omit)


	summa(residuals(lmm.mother))
	summaplot(residuals(lmm.mother))


	VarCorr(lmm.child.null)
	VarCorr(lmm.child)


	anova(lmm.child)

#
#
#
#
####################################################################################################
#
#
#  Target

library(lme4)
names(data.df)

# Intake estimated on the assumption that 50% of dietary Se is excreted
# in urine and that urine production L/day) is 1 for children, 2 for mothers

data.df$mother.urine.Se.per.day<-2*data.df$mother.urine.Se
data.df$child.urine.Se.per.day<-1*data.df$child.urine.Se

summa(data.df$mother.urine.Se.per.day)
summa(data.df$child.urine.Se.per.day)

data.df$mother.below.Ur<-as.numeric(data.df$mother.urine.Se.per.day<30) #1: Se excretion is < 30 ug/day
data.df$mother.below.Pl<-as.numeric(data.df$mother.plasma.Se<64.8)

data.df$child.below.Ur<-as.numeric(data.df$child.urine.Se.per.day<30) #1: Se excretion is < 30ug/day
data.df$child.below.Pl<-as.numeric(data.df$child.plasma.Se<64.8)


mean(data.df$mother.below.Ur,na.rm=T) #0.7439181
mean(data.df$mother.below.Pl,na.rm=T) #0.5703971


mean(data.df$child.below.Ur,na.rm=T)  #0.9671053
mean(data.df$child.below.Pl,na.rm=T)  # 0.9460189


glmm.mother.urine<-glmer(mother.below.Pl~factor(mother.below.Ur)+(1|district/enumeration.area),family = binomial ,
	data=data.df, na.action=na.omit)

summary(glmm.mother.urine)

antilogit(-0.4747)   #Probability of being below Se Plasma threshold when above Se Urinary threshold 0.38
antilogit(-0.4747+0.8796) #Probability of being below Se plasma thr when below Se Urinary threshold 0.60

glmm.child.urine<-glmer(child.below.Pl~factor(child.below.Ur)+(1|district/enumeration.area),family = binomial ,
	data=data.df, na.action=na.omit)

summary(glmm.child.urine)

#

antilogit<-function(x){
return(exp(x)/(exp(x)+1))
}
