# Supplementary material for: Urine Se concentration poorly predicts plasma Se concentration at sub-district scales in Zimbabwe, limiting its value as a biomarker of population Se status
Source: Front Nutr. 2024 Feb 7;11:1288748. doi: 10.3389/fnut.2024.1288748 (PMC10879291; doi:10.3389/fnut.2024.1288748)
Supplement: Supplementary file 1 [file Data_Sheet_1.zip › data -R-SCRIPTS/R-Script LMM]

############################################################################
#
#  R libraries and functions
#

	library(openxlsx)
	library(sp)
	library(nlme)

	source("CEPHaStat_3.2.R")
#
############################################################################
#
#  Read in the data
#
	data_in.df<-read.xlsx("ZIMGRTA SCRIPT MAPPING urine-28042023.xlsx",
		sheet=1 ,startRow=1,colNames=T)
	names(data_in.df)
#
#  First, change all 8888 entries to NA (CHECK)
#
	n.r<-nrow(data_in.df)
	n.c<-ncol(data_in.df)
	
#	
	for (i in 1:n.c){
	for (j in 1:n.r){
		if(!is.na(data_in.df[j,i])){
		if(data_in.df[j,i]==8888){data_in.df[j,i]<-NA}
		}
	}}

#
	names(data_in.df)
#
#  	Extract subset needed

	data.df<-data_in.df[,c(1,6,7,8,9,24,27,28,31)]
	names(data.df)[c(2,5,6,7,8,9)]<-c("enumeration.area","hse.longitude","mother.plasma.Se","child.plasma.Se",
	"mother.urine.Se","child.urine.Se")

##################################################################################################################
#
#  WRA
#
#  Exploratory analysis of the Se data
#
	lab.plasma<-(expression(paste("Plasma Se / ",mu,g,L^{-1})))
	lab.urine<-(expression(paste("Urinary Se / ",mu,g,L^{-1})))

	summa(data.df$mother.plasma.Se)	
	summa(log(data.df$mother.plasma.Se))
	summa(data.df$mother.urine.Se)
	summa(log(data.df$mother.urine.Se))

	summaplot(data.df$mother.plasma.Se)	
	summaplot(log(data.df$mother.plasma.Se))
	summaplot(data.df$mother.urine.Se)
	summaplot(log(data.df$mother.urine.Se))

	par(mar=c(5,5,3,3))
	plot(data.df$mother.urine.Se,data.df$mother.plasma.Se,log="xy",pch=16,xlab=lab.urine,ylab=lab.plasma)


	resids<-lm(log(mother.plasma.Se)~log(mother.urine.Se),data=data.df)$residuals
	
	summa(resids)
	summaplot(resids)
	
	lmm.mother.null<-lme(fixed=log(mother.plasma.Se)~1,random=~1|district/enumeration.area/household.id,
	data=data.df, na.action=na.omit)

	lmm.mother<-lme(fixed=log(mother.plasma.Se)~log(mother.urine.Se),random=~1|district/enumeration.area/household.id,
	data=data.df, na.action=na.omit)

	VarCorr(lmm.mother.null)
	VarCorr(lmm.mother)


	anova(lmm.mother)

##################################################################################################################
#
#  Children
#
#  Exploratory analysis of the Se data
#
	lab.plasma<-(expression(paste("Plasma Se / ",mu,g,L^{-1})))
	lab.urine<-(expression(paste("Urinary Se / ",mu,g,L^{-1})))

	summa(data.df$child.plasma.Se)	
	summa(log(data.df$child.plasma.Se))
	summa(data.df$child.urine.Se)
	summa(log(data.df$child.urine.Se))

	summaplot(data.df$child.plasma.Se)	
	summaplot(log(data.df$child.plasma.Se))
	summaplot(data.df$child.urine.Se)
	summaplot(log(data.df$child.urine.Se))

	par(mar=c(5,5,3,3))
	plot(data.df$child.urine.Se,data.df$child.plasma.Se,log="xy",pch=16,xlab=lab.urine,ylab=lab.plasma)


	resids<-lm(log(child.plasma.Se)~log(child.urine.Se),data=data.df)$residuals
	
	summa(resids)
	summaplot(resids)
	
	lmm.child.null<-lme(fixed=log(child.plasma.Se)~1,random=~1|district/enumeration.area/household.id,
	data=data.df, na.action=na.omit)

	lmm.child<-lme(fixed=log(child.plasma.Se)~log(child.urine.Se),random=~1|district/enumeration.area/household.id,
	data=data.df, na.action=na.omit)

	VarCorr(lmm.child.null)
	VarCorr(lmm.child)


	anova(lmm.child)

#
#
#
#
#
